# Supplementary material for: Gibberellin deficiency is responsible for shy-flowering nature of Epipremnum aureum
Source: Sci Rep. 2016 Jun 27;6:28598. doi: 10.1038/srep28598 (PMC4921968; doi:10.1038/srep28598)
Supplement: Supplementary Tables S2 [file srep28598-s2.xls]

## Sheet: Supplementary Tbale 2
Supplementary Table S2. The 20 genomes of angiosperm species used in this studya
Scientific name	Monocot/Dicot	Chr (#)	Size (Mb)	Gene (#)	PMID	DOI
Arabidopsis thaliana	Dicot	5	125	25498	11130711	10.1038/35048692
Oryza sativa	Monocot	12	430	59855	11935017	10.1126/science.1068037
Vitis vinifera	Dicot	19	475	30434	17721507	10.1038/nature06148
Sorghum bicolor	Monocot	10	818	34496	19189423	10.1038/nature07723
Cucumis sativus	Dicot	7	367	26682	19881527	10.1038/ng.475
Zea mayes	Monocot	10	2300	32540	19965430	10.1126/science.1178534
Glycine max	Dicot	20	1115	46430	20075913	10.1038/nature08670
Brachypodium distachyon	Monocot	5	272	25532	20148030	10.1038/nature08747
Ricinus communis	Dicot	10	320	31237	20729833	10.1038/nbt.1674
Theobroma cacao	Dicot	10	430	28798	21186351	10.1038/ng.736
Phoenix dactylifera	Monocot	18	658	28890	21623354	10.1038/nbt.1860
Cajanus cajan	Dicot	11	833	48680	22057054	10.1038/nbt.2022
Mediucago truncatula	Dicot	8	454	62388	22089132	10.1038/nature10625
Setaria italica	Monocot	9	510	35471	22580951	10.1038/nbt.2196
Solanum lycopersicum	Dicot	12	900	34727	22660326	10.1038/nature11119
Musa acuminata malaccensis	Monocot	11	523	36542	22801500	10.1038/nature11241
Gossypium raimondii	Dicot	13	880	40976	22922876	10.1038/ng.2371
Hordeum vulgare	Monocot	7	5100	30400	23075845	10.1038/nature11543
Prunus persica	Dicot	8	265	27852	23525075	10.1038/ng.2586
Amborella trichopoda	Basal angiosperm	13	706	26846	24357323	10.1126/science.1241089
a: Chr (#): number of chromosome pairs; Gene (#): total number of genes.
