# Supplementary material for: Gibberellin deficiency is responsible for shy-flowering nature of Epipremnum aureum
Source: Sci Rep. 2016 Jun 27;6:28598. doi: 10.1038/srep28598 (PMC4921968; doi:10.1038/srep28598)
Supplement: Supplementary Tables S3 [file srep28598-s3.xls]

## Sheet: Supplementary Table 3
Supplementary Table S3. Single copy orthologs from E. aureum and other 20 angiosperm species
	1	2	3	4	5	6	7	8	9	10	11	12	13	14	15	16	17	18	19	20	21
Orthologs ID	E. aureum	O. sativa	S. bicolor	Z. mays	B. distachyon	P. dactylifera	S. italica	M. acuminata	H. vulgare	G. raimondii	P. persica	A. thaliana	V. vinifera	C. sativus	G. max	R. communis	T. cacao	C. cajan	M. truncatula	S. lycopersicum	A. trichopoda	Species_count	Pfam	Funcction
inf5.0_orth_12_21	1	1	1	1	1	1	1	1	1	1	1	1	1	1	1	1	1	1	1	1	1	21	PF04755	PAP fibrillin family domain containing protein, expressed
inf5.0_orth_22_21	1	1	1	1	1	1	1	1	1	1	1	1	1	1	1	1	1	1	1	1	1	21	PF00725,PF02737	3-hydroxybutyryl-CoA dehydrogenase, putative, expressed
inf5.0_orth_23_21	1	1	1	1	1	1	1	1	1	1	1	1	1	1	1	1	1	1	1	1	1	21	PF03171	oxidoreductase, 2OG-Fe oxygenase family protein, putative, expressed
inf5.0_orth_32_21	1	1	1	1	1	1	1	1	1	1	1	1	1	1	1	1	1	1	1	1	1	21	PF06695	small multi-drug export protein, putative, expressed
inf5.0_orth_63_21	1	1	1	1	1	1	1	1	1	1	1	1	1	1	1	1	1	1	1	1	1	21	PF01087	galactose-1-phosphate uridyl transferase, putative, expressed
inf5.0_orth_74_21	1	1	1	1	1	1	1	1	1	1	1	1	1	1	1	1	1	1	1	1	1	21	/	NDH18 NAD(P)H dehydrogenase
inf5.0_orth_87_21	1	1	1	1	1	1	1	1	1	1	1	1	1	1	1	1	1	1	1	1	1	21	PF01535	PPR repeat domain containing protein, putative, expressed
inf5.0_orth_91_21	1	1	1	1	1	1	1	1	1	1	1	1	1	1	1	1	1	1	1	1	1	21	PF06799	DUF1230 domain containing protein, expressed
inf5.0_orth_95_21	1	1	1	1	1	1	1	1	1	1	1	1	1	1	1	1	1	1	1	1	1	21	PF02668	expressed protein
inf5.0_orth_6_20	1	1	1	1	1	1	1	1	1	1	1	1	1	1	1	1	1	1	1	1	0	20	PF01535	tetratricopeptide-like helical, putative, expressed
inf5.0_orth_8_20	1	1	1	1	1	1	1	1	1	1	1	1	1	1	1	1	1	1	0	1	1	20	/	expressed protein
inf5.0_orth_19_20	1	1	1	1	1	1	1	1	1	1	1	1	1	1	1	1	1	1	0	1	1	20	PF03005	powdery mildew resistant protein 5, putative, expressed
inf5.0_orth_28_20	0	1	1	1	1	1	1	1	1	1	1	1	1	1	1	1	1	1	1	1	1	20	PF03099	lipoate protein ligase, putative, expressed
inf5.0_orth_75_20	1	1	1	1	1	1	1	1	1	1	1	1	1	1	1	1	1	1	0	1	1	20	PF07160	expressed protein
inf5.0_orth_100_20	0	1	1	1	1	1	1	1	1	1	1	1	1	1	1	1	1	1	1	1	1	20	PF00394,PF07731,PF07732	monocopper oxidase, putative, expressed
inf5.0_orth_103_20	1	1	1	1	1	1	1	1	1	1	1	1	0	1	1	1	1	1	1	1	1	20	PF01535	PPR repeat domain containing protein, putative, expressed
inf5.0_orth_118_20	1	1	1	1	1	1	1	1	1	1	1	1	1	1	1	1	1	1	1	1	0	20	PF03031	magnesium-dependent phosphatase 1, putative, expressed
inf5.0_orth_10_19	0	1	1	1	1	0	1	1	1	1	1	1	1	1	1	1	1	1	1	1	1	19	PF00856	tetratricopeptide repeat domain containing protein, expressed
inf5.0_orth_17_19	1	1	1	1	1	1	1	1	1	1	0	1	1	1	1	1	1	1	0	1	1	19	PF01789	lumenal PsbP, putative, expressed
inf5.0_orth_18_19	1	1	1	1	1	1	0	1	1	1	1	1	1	1	1	1	1	1	0	1	1	19	PF06979	expressed protein
inf5.0_orth_27_19	0	1	1	1	1	1	1	1	1	1	1	1	0	1	1	1	1	1	1	1	1	19	/	expressed protein
inf5.0_orth_41_19	0	1	1	1	1	1	1	1	1	1	1	0	1	1	1	1	1	1	1	1	1	19	PF01535	Tetratricopeptide repeat (TPR)-like superfamily protein
inf5.0_orth_44_19	0	1	1	1	1	0	1	1	1	1	1	1	1	1	1	1	1	1	1	1	1	19	PF00067	cytochrome P450, putative, expressed
inf5.0_orth_46_19	1	1	1	1	1	0	1	1	1	1	1	1	1	1	1	1	0	1	1	1	1	19	PF04305	uncharacterized protein HI0077, putative, expressed
inf5.0_orth_67_19	0	1	1	1	1	1	1	1	1	1	1	1	1	1	1	0	1	1	1	1	1	19	PF00034	Cytochrome c
inf5.0_orth_80_19	1	1	1	1	1	1	1	1	1	1	1	1	0	0	1	1	1	1	1	1	1	19	PF07883,PF02502	DNA-damage-repair/toleration protein DRT102, putative, expressed
inf5.0_orth_84_19	0	1	1	1	1	0	1	1	1	1	1	1	1	1	1	1	1	1	1	1	1	19	PF01095,PF04043	pectinesterase, putative, expressed
inf5.0_orth_85_19	1	1	1	1	1	0	1	1	1	1	1	1	1	1	1	1	1	1	1	0	1	19	PF02214	B4-BTB2 - Bric-a-Brac, Tramtrack, Broad Complex BTB domain with B4 subfamily conserved sequence, expressed
inf5.0_orth_5_18	0	1	1	1	1	1	1	1	0	1	0	1	1	1	1	1	1	1	1	1	1	18	PF00581	rhodanese-like family protein, putative, expressed
inf5.0_orth_34_18	1	1	1	1	1	1	1	0	1	1	1	0	1	1	1	1	1	1	1	1	0	18	PF01535	Tetratricopeptide repeat (TPR)-like superfamily protein
inf5.0_orth_36_18	0	1	1	1	1	1	1	1	1	1	1	1	1	1	1	1	1	1	1	0	0	18	PF01535	tetratricopeptide-like helical, putative, expressed
inf5.0_orth_39_18	1	1	1	1	1	0	1	1	1	1	1	1	0	0	1	1	1	1	1	1	1	18	PF01535	PPR repeat domain containing protein, putative, expressed
inf5.0_orth_42_18	1	1	1	1	1	1	1	1	1	1	1	1	0	1	1	0	1	1	1	1	0	18	PF01535	mitochondrial RNAediting factor 1
inf5.0_orth_43_18	1	1	1	1	1	0	1	0	1	1	1	1	1	1	1	1	1	1	1	1	0	18	PF01535	pentatricopeptide, putative, expressed
inf5.0_orth_49_18	0	1	1	1	1	0	1	1	1	1	1	1	0	1	1	1	1	1	1	1	1	18	PF04434	SWIM zinc finger family protein, expressed
inf5.0_orth_55_18	0	1	1	1	1	1	1	1	1	1	1	0	1	1	1	1	1	1	1	0	1	18	PF00036	EF hand calcium-binding protein family
inf5.0_orth_60_18	0	1	1	1	1	0	1	1	1	1	1	1	1	1	1	1	1	1	0	1	1	18	PF00578,PF10417	peroxiredoxin, putative, expressed
inf5.0_orth_62_18	0	1	1	1	1	0	1	1	1	1	1	1	1	1	1	1	1	1	1	1	0	18	PF01095	pectinesterase, putative, expressed
inf5.0_orth_70_18	1	1	1	1	1	1	1	1	1	1	1	1	1	1	1	0	1	1	0	1	0	18	PF01535	Pentatricopeptide repeat (PPR) superfamily protein
inf5.0_orth_78_18	0	1	1	1	1	0	1	1	1	1	1	1	1	1	1	1	1	1	0	1	1	18	PF00903	glyoxalase family protein, putative, expressed
inf5.0_orth_82_18	0	1	1	1	1	0	1	1	1	0	1	1	1	1	1	1	1	1	1	1	1	18	PF01535	PPR repeat domain containing protein, putative, expressed
inf5.0_orth_86_18	1	1	0	1	1	1	0	1	1	1	0	1	1	1	1	1	1	1	1	1	1	18	/	expressed protein
inf5.0_orth_90_18	1	1	1	1	1	0	1	1	0	1	1	1	0	1	1	1	1	1	1	1	1	18	PF01535	pentatricopeptide, putative, expressed
inf5.0_orth_94_18	0	1	1	1	1	1	0	0	1	1	1	1	1	1	1	1	1	1	1	1	1	18	/	SMAD/FHA domain-containing protein
inf5.0_orth_97_18	1	1	1	1	1	0	1	1	1	1	1	1	0	1	1	1	1	1	1	1	0	18	PF01535	pentatricopeptide, putative, expressed
inf5.0_orth_116_18	1	1	1	1	1	1	1	0	1	1	1	1	0	1	0	1	1	1	1	1	1	18	/	copper ion transmembrane transporters
inf5.0_orth_124_18	0	1	1	1	1	1	1	1	1	1	0	0	1	1	1	1	1	1	1	1	1	18	/	/
inf5.0_orth_133_18	0	1	1	1	1	1	1	1	1	1	1	1	0	1	1	1	1	1	1	1	0	18	PF01535	pentatricopeptide, putative, expressed
inf5.0_orth_137_18	1	1	1	1	1	0	1	1	1	1	1	1	1	1	1	1	1	0	0	1	1	18	PF11523	DCL, chloroplast precursor, putative, expressed
inf5.0_orth_157_18	1	1	1	1	1	1	1	1	1	0	1	1	1	1	1	1	0	1	1	0	1	18	PF02798	glutathione S-transferase, N-terminal domain containing protein, expressed
inf5.0_orth_180_18	0	1	1	1	1	1	1	1	1	0	1	1	1	1	1	1	0	1	1	1	1	18	/	cat eye syndrome critical region protein 5 precursor, putative, expressed
inf5.0_orth_183_18	1	1	1	1	1	0	1	1	1	1	1	1	1	1	1	1	1	1	0	1	0	18	/	low psii accumulation2
inf5.0_orth_185_18	0	1	1	1	1	1	1	1	1	1	1	1	1	1	1	1	0	1	1	1	0	18	PF03188	cytochrome b561, putative, expressed
inf5.0_orth_234_18	0	1	1	1	1	1	1	0	1	1	1	1	0	1	1	1	1	1	1	1	1	18	PF00168,PF08372	anthranilate phosphoribosyltransferase, putative, expressed
inf5.0_orth_1_17	1	1	1	1	1	0	1	1	1	1	1	1	0	0	1	1	1	1	0	1	1	17	PF01535	pentatricopeptide, putative, expressed
inf5.0_orth_4_17	1	1	1	1	1	1	1	1	1	0	1	1	0	1	1	0	1	1	1	1	0	17	PF01535	Pentatricopeptide repeat (PPR) superfamily protein
inf5.0_orth_21_17	0	1	1	1	1	0	1	0	1	1	1	1	1	1	1	1	1	1	0	1	1	17	PF03552	CSLD5 - cellulose synthase-like family D, expressed
inf5.0_orth_33_17	0	1	1	1	1	1	1	0	1	1	1	1	1	1	1	1	1	1	0	1	0	17	/	expressed protein
inf5.0_orth_50_17	1	1	1	1	1	0	1	0	1	1	1	1	1	1	1	1	1	1	1	0	0	17	PF01535	pentatricopeptide, putative, expressed
inf5.0_orth_54_17	0	1	1	1	1	0	1	1	1	1	1	1	0	1	1	1	1	0	1	1	1	17	PF00560	TOO MANY MOUTHS precursor, putative, expressed
inf5.0_orth_61_17	0	1	1	1	1	0	1	1	1	1	1	1	0	1	1	1	1	1	0	1	1	17	PF04989	expressed protein
inf5.0_orth_65_17	0	1	1	1	1	0	1	1	1	0	1	1	1	1	1	1	1	1	0	1	1	17	PF06747	CHCH domain containing protein, expressed
inf5.0_orth_66_17	0	1	1	1	1	0	1	0	1	1	1	1	1	1	1	1	1	1	1	1	0	17	PF01535	pentatricopeptide, putative, expressed
inf5.0_orth_69_17	0	1	1	1	1	0	1	1	1	1	1	1	1	0	1	1	1	1	1	1	0	17	PF01535	pentatricopeptide, putative, expressed
inf5.0_orth_81_17	1	1	1	1	1	0	1	0	1	1	1	1	0	1	1	1	1	1	0	1	1	17	PF00023,PF00385	signal recognition particle 43 kDa protein, chloroplast precursor, putative, expressed
inf5.0_orth_99_17	1	1	1	1	1	1	1	1	1	1	0	0	0	1	1	1	1	1	1	1	0	17	PF01535	Pentatricopeptide repeat (PPR) superfamily protein
inf5.0_orth_101_17	1	1	1	1	1	1	1	0	1	1	1	1	1	0	1	1	1	0	1	1	0	17	PF01535	pentatricopeptide, putative, expressed
inf5.0_orth_114_17	1	1	1	1	1	1	1	1	0	1	1	1	0	1	1	0	1	1	1	1	0	17	PF01535	Pentatricopeptide repeat (PPR) superfamily protein
inf5.0_orth_128_17	0	1	1	1	1	0	1	1	1	1	1	1	1	1	1	0	1	1	0	1	1	17	PF00141	Peroxidase superfamily protein
inf5.0_orth_129_17	0	0	1	1	1	0	1	1	1	1	1	1	1	1	1	1	1	1	0	1	1	17	PF08797,PF00271,PF00097,PF00176	expressed protein
inf5.0_orth_134_17	0	1	1	1	1	0	0	1	1	1	1	1	1	1	1	1	1	1	0	1	1	17	PF00112,PF08246	cysteine proteinase A494 precursor, putative, expressed
inf5.0_orth_158_17	1	1	0	1	1	0	1	0	1	1	1	1	1	1	1	1	1	1	1	1	0	17	PF01535	pentatricopeptide, putative, expressed
inf5.0_orth_167_17	0	1	1	1	1	1	1	1	1	1	1	0	0	1	1	1	1	1	1	0	1	17	/	/
inf5.0_orth_210_17	0	1	1	1	1	1	1	0	1	0	1	1	1	1	1	1	1	0	1	1	1	17	PF00190	Cupin domain containing protein, expressed
inf5.0_orth_217_17	0	1	1	1	0	1	1	1	1	1	1	1	0	0	1	1	1	1	1	1	1	17	PF00314	thaumatin, putative, expressed
inf5.0_orth_250_17	0	1	1	1	1	1	1	1	1	1	0	1	1	1	1	1	1	0	0	1	1	17	/	expressed protein
inf5.0_orth_251_17	0	1	1	1	1	0	0	1	1	1	1	1	1	1	1	1	1	1	0	1	1	17	PF02560	cyanate hydratase, putative, expressed
inf5.0_orth_14_16	0	1	1	1	1	0	1	0	1	1	1	1	1	0	1	0	1	1	1	1	1	16	/	protein-methionine-S-oxide reductase, putative, expressed
inf5.0_orth_16_16	1	1	1	1	1	0	1	1	1	1	0	1	1	1	0	0	1	0	1	1	1	16	/	expressed protein
inf5.0_orth_20_16	1	0	1	1	1	1	1	0	1	1	0	1	1	0	1	1	1	1	1	1	0	16	PF04134	thiol-disulphide oxidoreductase DCC, putative, expressed
inf5.0_orth_53_16	0	0	1	1	1	1	0	1	1	1	1	1	0	1	1	1	1	1	1	0	1	16	PF00584	/
inf5.0_orth_56_16	0	1	0	1	1	1	0	0	1	1	1	1	1	1	1	1	1	1	0	1	1	16	PF11947	expressed protein
inf5.0_orth_59_16	0	1	1	1	1	0	1	0	1	1	1	1	0	1	1	1	1	1	1	0	1	16	PF00069	protein kinase domain containing protein, expressed
inf5.0_orth_68_16	1	1	1	1	0	0	1	0	1	1	1	1	1	1	1	0	1	1	1	1	0	16	PF00560,PF08263	Leucine-rich repeat (LRR) family protein
inf5.0_orth_71_16	0	1	1	1	1	0	0	1	1	1	1	1	1	1	1	1	1	1	1	0	0	16	PF01095	pectinesterase, putative, expressed
inf5.0_orth_77_16	1	1	1	1	1	1	1	1	1	1	1	1	0	1	1	0	1	1	0	0	0	16	PF01535	Tetratricopeptide repeat (TPR)-like superfamily protein
inf4.0_orth_105_16	0	1	1	1	1	1	1	1	1	1	1	1	1	0	0	1	1	0	0	1	1	16	PF11510	expressed protein
inf4.0_orth_106_16	0	1	1	1	1	1	1	0	1	1	0	1	0	0	1	1	1	1	1	1	1	16	PF01535	pentatricopeptide, putative, expressed
inf5.0_orth_110_16	1	1	1	1	1	1	1	0	1	1	1	1	0	1	1	1	1	0	0	1	0	16	PF01535	pentatricopeptide, putative, expressed
inf5.0_orth_120_16	0	1	1	1	1	0	1	0	1	1	1	1	1	1	1	0	1	1	1	1	0	16	PF01535	Tetratricopeptide repeat (TPR)-like superfamily protein
inf5.0_orth_122_16	0	1	1	1	1	0	1	1	1	1	1	1	0	0	1	1	1	1	0	1	1	16	/	expressed protein
inf5.0_orth_130_16	0	1	1	1	1	0	1	0	1	1	1	0	1	1	1	1	1	1	1	0	1	16	PF00664,PF00005	ATP binding cassette subfamily B19
inf5.0_orth_142_16	0	1	1	1	1	0	0	1	1	1	1	1	1	0	1	1	1	1	1	0	1	16	PF01535	pentatricopeptide, putative, expressed
inf2.0_orth_148_16	0	1	1	1	1	0	1	1	1	1	1	0	0	1	1	1	1	1	1	1	0	16	PF07992	Pyridine nucleotide-disulphide oxidoreductase family protein
inf5.0_orth_165_16	0	1	1	1	1	0	1	1	1	1	1	0	1	1	1	1	0	1	1	1	0	16	PF00808	nuclear factor Y, subunit B3
inf5.0_orth_226_16	1	0	1	1	1	0	1	0	1	1	1	0	1	1	1	1	0	1	1	1	1	16	PF03005	Plant protein of unknown function (DUF828)
inf2.5_orth_240_16	0	1	1	1	1	1	1	0	1	0	1	1	0	1	0	1	1	1	1	1	1	16	PF01535	pentatricopeptide, putative, expressed
inf5.0_orth_255_16	0	1	1	1	1	0	1	0	1	1	1	1	1	0	1	0	1	1	1	1	1	16	PF10238	e2f-associated phosphoprotein, putative, expressed
inf1.1_orth_257_16	0	1	1	1	1	0	1	0	1	1	1	1	1	1	1	0	1	1	0	1	1	16	PF00234	Bifunctional inhibitor/lipid-transfer protein/seed storage 2S albumin superfamily protein
inf5.0_orth_15_15	0	1	1	1	1	1	1	1	1	1	1	1	0	1	0	1	1	0	0	0	1	15	PF04674	phosphate-induced protein 1 conserved region domain containing protein, expressed
inf5.0_orth_47_15	0	1	1	1	0	0	1	1	1	1	1	1	0	1	1	1	1	1	0	1	0	15	/	expressed protein
inf5.0_orth_48_15	0	1	0	1	1	1	1	1	0	1	1	1	1	1	1	1	1	0	1	0	0	15	PF01920	expressed protein
inf5.0_orth_52_15	0	1	1	1	1	0	1	0	1	1	0	1	0	0	1	1	1	1	1	1	1	15	PF10294	expressed protein
inf5.0_orth_72_15	1	1	1	1	1	0	0	0	1	1	1	1	1	0	1	1	1	1	0	1	0	15	PF01535	pentatricopeptide, putative, expressed
inf5.0_orth_96_15	0	1	1	0	1	1	1	1	1	1	1	0	0	1	1	0	1	1	1	1	0	15	PF01535	Pentatricopeptide repeat (PPR) superfamily protein
inf5.0_orth_104_15	0	1	1	1	1	0	1	0	1	1	1	0	1	1	1	0	1	1	1	1	0	15	PF01535	Tetratricopeptide repeat (TPR)-like superfamily protein
inf4.5_orth_113_15	0	1	1	1	0	1	1	1	1	1	1	0	1	0	1	1	1	1	1	0	0	15	PF03629	Domain of unknown function (DUF303)
inf5.0_orth_141_15	0	1	0	0	0	1	0	1	1	1	1	1	1	0	1	1	1	1	1	1	1	15	/	expressed protein
inf2.0_orth_145_15	0	1	1	1	0	0	1	0	1	1	1	1	0	1	1	1	1	1	0	1	1	15	/	expressed protein
inf1.7_orth_152_15	0	1	1	0	1	0	1	1	0	1	1	1	1	1	1	1	1	0	1	1	0	15	PF01535	pentatricopeptide, putative, expressed
inf1.4_orth_177_15	0	1	1	1	1	0	1	0	1	1	1	1	0	1	1	1	0	1	1	1	0	15	/	F-box family protein
inf4.0_orth_179_15	1	0	1	1	1	1	1	1	1	1	1	0	0	1	0	1	1	0	0	1	1	15	PF02136	nuclear transport factor 2B
inf5.0_orth_189_15	1	1	1	1	1	1	1	1	1	1	1	0	0	1	0	1	1	0	0	0	1	15	PF01535	Pentatricopeptide repeat (PPR) superfamily protein
inf5.0_orth_206_15	1	1	1	1	1	0	0	0	0	0	1	1	1	0	1	1	1	1	1	1	1	15	/	NFD2, putative, expressed
inf1.2_orth_214_15	1	1	1	1	1	1	1	0	0	1	1	1	0	1	0	1	1	0	0	1	1	15	/	expressed protein
inf5.0_orth_215_15	1	1	1	1	0	1	0	1	0	1	1	1	0	1	0	1	1	1	0	1	1	15	PF00829	50S ribosomal protein L21, chloroplast precursor, putative, expressed
inf5.0_orth_237_15	0	1	1	1	1	0	1	0	1	1	1	1	1	0	1	0	1	0	1	1	1	15	PF00933,PF01915	Glycosyl hydrolase family protein
inf4.0_orth_248_15	1	0	0	0	0	1	0	1	0	1	1	1	1	1	1	1	1	1	1	1	1	15	/	expressed protein
inf5.0_orth_2_14	1	1	0	0	0	1	1	1	0	1	1	0	1	0	1	0	1	1	1	1	1	14	PF00101	ribulose bisphosphate carboxylase small chain 1A
inf5.0_orth_26_14	1	0	0	0	0	1	0	1	0	1	1	1	1	1	1	1	1	1	0	1	1	14	PF00226	heat shock protein DnaJ, putative, expressed
inf5.0_orth_29_14	0	1	1	1	1	0	1	0	1	0	1	1	1	0	1	1	0	1	1	1	0	14	PF01535	pentatricopeptide, putative, expressed
inf5.0_orth_83_14	0	1	1	1	1	0	0	1	1	0	1	0	0	1	0	1	1	1	1	1	1	14	/	PIF / Ping-Pong family of plant transposases
inf5.0_orth_102_14	1	0	1	1	1	0	1	0	1	1	1	1	1	1	0	1	1	0	1	0	0	14	PF01535	pentatricopeptide, putative, expressed
inf5.0_orth_123_14	0	1	1	1	1	0	1	1	1	0	1	1	0	1	0	1	1	0	0	1	1	14	PF00560	TOO MANY MOUTHS precursor, putative, expressed
inf5.0_orth_126_14	0	1	1	1	1	1	1	1	0	1	0	0	1	1	0	0	1	1	1	1	0	14	PF01095	Pectin lyase-like superfamily protein
inf5.0_orth_138_14	0	1	1	0	1	0	1	0	1	1	1	0	0	1	1	1	1	1	1	0	1	14	PF00097	RING/U-box superfamily protein
inf5.0_orth_144_14	0	1	1	1	1	0	1	1	1	0	1	1	1	1	1	0	0	1	0	1	0	14	PF00125	Histone superfamily protein
inf5.0_orth_153_14	1	1	1	1	1	1	1	1	1	1	0	1	0	1	0	0	1	0	0	1	0	14	/	chlororespiratory reduction 3
inf1.5_orth_156_14	1	1	1	1	1	1	1	0	1	0	1	0	0	1	1	0	1	1	0	1	0	14	/	/
inf4.5_orth_169_14	0	1	1	1	1	0	1	0	0	1	0	1	1	0	0	1	1	1	1	1	1	14	PF04535	membrane associated DUF588 domain containing protein, putative, expressed
inf4.0_orth_181_14	0	1	1	1	1	0	1	1	0	1	1	1	1	0	0	1	1	1	0	1	0	14	/	expressed protein
inf5.0_orth_193_14	0	1	1	1	1	0	1	1	0	1	1	1	0	0	0	1	1	0	1	1	1	14	/	expressed protein
inf1.5_orth_202_14	0	1	1	1	1	0	1	0	0	1	1	1	1	0	1	0	1	1	1	1	0	14	PF01161	centroradialis
inf5.0_orth_208_14	1	1	0	0	1	1	1	1	1	1	1	1	1	0	0	1	1	0	0	0	1	14	PF01373	beta-amylase, putative, expressed
inf5.0_orth_224_14	0	1	1	1	1	0	1	0	1	1	1	1	1	0	1	0	1	0	0	1	1	14	PF03151	golgi nucleotide sugar transporter 2
inf4.0_orth_233_14	0	0	1	1	0	0	1	1	1	1	1	0	1	1	1	1	1	1	1	0	0	14	PF05278,PF00560	receptor like protein 29
inf2.5_orth_245_14	0	1	1	1	1	1	1	0	1	0	1	0	1	1	0	1	1	0	1	1	0	14	PF01556,PF00226	DNAJ heat shock family protein
inf5.0_orth_252_14	1	1	1	1	1	0	1	0	1	1	1	0	1	0	1	1	1	0	0	1	0	14	PF00071	RAC-like 10
inf4.0_orth_259_14	1	0	0	0	0	1	0	1	0	1	1	1	1	1	1	1	1	1	0	1	1	14	PF00561	esterase, putative, expressed
inf5.0_orth_261_14	0	1	1	1	0	1	1	1	1	0	0	1	1	0	1	1	0	0	1	1	1	14	PF01535	PPR repeat domain containing protein, putative, expressed
inf5.0_orth_3_13	0	1	0	1	1	0	1	0	1	1	0	1	1	0	1	0	1	1	1	1	0	13	PF01535	Tetratricopeptide repeat (TPR)-like superfamily protein
inf5.0_orth_7_13	0	0	0	0	0	1	0	1	0	1	0	1	1	1	1	1	1	1	1	1	1	13	PF12002,PF00627,PF00004	RFC4 - Putative clamp loader of PCNA, replication factor C subunit 4, expressed
inf5.0_orth_9_13	1	0	0	0	1	0	0	0	1	1	1	1	1	0	1	1	1	1	1	1	0	13	PF01535	pentatricopeptide, putative, expressed
inf5.0_orth_37_13	1	1	1	1	1	1	1	1	1	0	0	0	1	1	1	0	0	1	0	0	0	13	PF01535	Tetratricopeptide repeat (TPR)-like superfamily protein
inf5.0_orth_38_13	0	1	1	1	1	1	1	1	1	1	0	1	1	0	0	1	1	0	0	0	0	13	PF01535	pentatricopeptide, putative, expressed
inf5.0_orth_51_13	0	0	0	0	0	1	0	1	0	1	1	1	1	1	1	1	1	1	0	1	1	13	PF03005	leaf senescence related protein, putative, expressed
inf5.0_orth_109_13	1	1	0	1	0	1	1	1	1	1	0	1	0	0	1	1	0	1	0	1	0	13	PF00499	NADH-ubiquinone oxidoreductase chain 6, putative, expressed
inf5.0_orth_112_13	0	0	0	0	0	1	0	1	0	1	1	1	0	1	1	1	1	1	1	1	1	13	PF03073	peripheral-type benzodiazepine receptor, putative, expressed
inf5.0_orth_139_13	0	0	0	0	0	1	0	1	0	1	1	1	1	1	1	1	1	1	0	1	1	13	PF03005	proteins of unknown function domain containing protein, putative, expressed
inf5.0_orth_150_13	1	0	0	0	0	1	0	0	1	1	1	1	1	0	1	0	1	1	1	1	1	13	PF02536	Mitochondrial transcription termination factor family protein
inf5.0_orth_162_13	0	1	1	1	1	1	0	0	1	0	1	0	0	0	0	1	1	1	1	1	1	13	/
inf5.0_orth_170_13	1	0	0	0	1	0	0	1	0	0	1	1	1	1	1	1	1	1	1	0	1	13	PF05479	expressed protein
inf5.0_orth_172_13	1	0	0	0	0	1	0	0	0	1	1	1	1	1	1	1	1	1	1	1	0	13	PF01535	pentatricopeptide, putative, expressed
inf1.7_orth_182_13	1	0	0	0	0	1	0	1	0	1	0	1	1	1	1	1	1	1	1	1	0	13	/	/
inf5.0_orth_195_13	0	1	1	1	1	0	1	0	1	1	1	1	0	1	0	1	0	1	1	0	0	13	PF08212	OsTIL-1 Temperature-induced lipocalin-1, expressed
inf2.0_orth_197_13	0	1	1	1	1	0	1	0	0	1	1	0	0	1	1	1	1	1	0	1	0	13	PF00069,PF00560	Leucine-rich repeat protein kinase family protein
inf1.2_orth_199_13	0	0	1	1	1	0	1	0	1	1	1	1	0	0	1	1	1	1	0	1	0	13	/	expressed protein
inf5.0_orth_201_13	1	0	0	1	0	1	1	1	1	0	1	1	0	0	1	1	0	1	1	1	0	13	PF00329	NADPH-dependent oxidoreductase, putative, expressed
inf5.0_orth_207_13	1	1	1	1	1	1	1	1	1	0	0	0	0	0	1	0	0	1	1	0	1	13	PF04720	Protein of unknown function (DUF506)
inf4.5_orth_222_13	1	1	1	1	1	0	1	1	1	0	1	1	0	1	0	1	0	0	0	0	1	13	PF01476	lysM domain-containing GPI-anchored protein precursor, putative, expressed
inf2.5_orth_235_13	0	1	1	1	1	1	1	0	1	1	1	1	1	0	0	0	1	0	0	1	0	13	PF02153	arogenate dehydrogenase 1, chloroplast precursor, putative, expressed
inf3.0_orth_243_13	0	0	1	0	1	1	1	1	1	1	1	1	1	1	0	1	0	0	0	0	1	13	PF08449	transporter family protein, putative, expressed
inf5.0_orth_253_13	0	1	1	1	1	0	1	1	1	1	0	0	1	0	0	1	1	0	0	1	1	13	/	/
inf5.0_orth_254_13	1	1	1	1	1	0	1	1	1	0	1	1	0	0	0	1	0	0	0	1	1	13	PF01569	phosphatase, putative, expressed
inf5.0_orth_258_13	0	0	0	0	0	1	0	0	0	1	1	1	1	1	1	1	1	1	1	1	1	13	/	2-oxoglutarate (2OG) and Fe(II)-dependent oxygenase superfamily protein
inf1.7_orth_262_13	0	1	1	1	1	1	1	0	1	1	1	1	0	0	1	0	0	1	0	1	0	13	/	/
inf5.0_orth_13_12	0	1	1	1	1	0	1	1	0	1	1	1	0	0	0	0	1	1	0	1	0	12	PF00168	Calcium-dependent lipid-binding (CaLB domain) family protein
inf5.0_orth_25_12	0	0	0	0	0	0	0	0	0	1	1	1	1	1	1	1	1	1	1	1	1	12	PF01535	tetratricopeptide-like helical, putative, expressed
inf5.0_orth_31_12	0	1	1	1	1	0	0	1	1	0	1	1	0	0	1	1	0	1	0	1	0	12	PF01535	pentatricopeptide repeat-containing protein, putative, expressed
inf5.0_orth_35_12	0	1	0	0	0	0	1	1	0	1	1	0	1	1	1	1	1	1	0	0	1	12	PF00400	Transducin/WD40 repeat-like superfamily protein
inf5.0_orth_40_12	0	0	0	0	0	1	0	0	0	1	1	1	1	0	1	1	1	1	1	1	1	12	PF01535	Rf1, mitochondrial precursor, putative, expressed
inf5.0_orth_58_12	0	1	1	1	1	1	1	0	1	1	1	1	0	0	0	1	0	0	0	1	0	12	PF00168,PF08372	anthranilate phosphoribosyltransferase, putative, expressed
inf5.0_orth_73_12	1	1	0	0	1	0	0	0	1	1	1	1	0	1	1	0	1	1	0	0	1	12	PF09791	/
inf5.0_orth_98_12	1	0	0	0	0	1	0	0	0	1	1	1	0	0	1	1	1	1	1	1	1	12	PF02536	mTERF domain containing protein, expressed
inf4.5_orth_108_12	0	1	0	1	1	0	1	0	1	1	0	0	1	0	1	1	1	1	0	1	0	12	PF01535	Tetratricopeptide repeat (TPR)-like superfamily protein
inf5.0_orth_115_12	1	0	0	0	0	0	0	1	0	1	1	1	1	1	1	0	1	1	1	0	1	12	PF00403	Heavy metal transport/detoxification superfamily protein
inf5.0_orth_117_12	1	0	0	0	0	1	0	1	0	0	0	1	0	1	1	1	1	1	1	1	1	12	/	expressed protein
inf5.0_orth_121_12	0	0	0	0	0	1	0	1	0	1	1	0	1	1	1	1	1	1	0	1	1	12	PF05701	Plant protein of unknown function (DUF827)
inf3.0_orth_146_12	0	1	1	1	0	0	1	0	0	1	1	0	0	0	1	1	1	1	0	1	1	12	/	/
inf5.0_orth_149_12	0	0	0	0	0	0	0	0	0	1	1	1	1	1	1	1	1	1	1	1	1	12		expressed protein
inf5.0_orth_164_12	1	1	1	1	0	0	1	0	0	0	1	1	0	1	0	1	0	1	0	1	1	12	PF01535	expressed protein
inf5.0_orth_168_12	0	0	0	0	0	0	0	0	0	1	1	1	1	1	1	1	1	1	1	1	1	12	PF00293	hydrolase, NUDIX family protein, expressed
inf5.0_orth_175_12	0	1	1	1	1	0	1	1	1	1	1	0	1	1	0	0	1	0	0	0	0	12	/	/
inf4.5_orth_188_12	0	0	0	0	0	1	0	1	1	1	1	1	0	1	1	1	1	1	0	1	0	12	PF04043	invertase/pectin methylesterase inhibitor family protein, putative, expressed
inf5.0_orth_204_12	0	0	0	0	0	1	0	1	0	1	1	1	1	1	1	1	1	0	1	1	0	12	PF01535	pentatricopeptide, putative, expressed
inf4.0_orth_212_12	0	1	1	1	1	1	1	1	1	1	1	0	1	0	0	0	0	0	0	1	0	12	PF03473,PF03476	Molybdenum cofactor sulfurase family protein
inf5.0_orth_218_12	1	1	1	1	1	1	1	1	1	1	0	0	0	0	0	1	1	0	0	0	0	12	PF01161	PEBP (phosphatidylethanolamine-binding protein) family protein
inf3.0_orth_231_12	0	0	0	0	0	1	0	1	0	1	1	1	1	1	0	1	1	0	1	1	1	12	PF00249	MYB family transcription factor, putative, expressed
inf5.0_orth_232_12	1	1	1	1	1	0	1	0	1	0	1	0	0	1	1	0	1	0	0	1	0	12	PF01535	Tetratricopeptide repeat (TPR)-like superfamily protein
inf1.4_orth_236_12	0	1	1	1	1	0	1	1	0	1	0	0	0	0	1	1	1	1	1	0	0	12	PF04770	homeobox protein 31
inf1.2_orth_239_12	0	1	1	1	1	0	1	0	1	1	1	0	0	0	1	0	1	1	1	0	0	12	/	soybean gene regulated by cold-2
inf4.0_orth_244_12	1	1	1	0	1	0	1	1	1	0	0	0	0	1	1	0	0	1	1	1	0	12	PF00036	EF hand calcium-binding protein family
inf3.0_orth_246_12	0	1	1	1	1	1	1	1	1	0	1	0	0	1	0	0	0	0	0	1	1	12	PF04438	HIT-type Zinc finger family protein
inf5.0_orth_256_12	0	0	0	1	0	1	0	1	0	1	1	1	1	1	0	1	1	1	0	1	0	12	PF03652	holliday junction resolvase, putative, expressed
inf1.5_orth_263_12	1	1	1	1	1	1	1	1	0	1	0	0	0	0	1	1	1	0	0	0	0	12	PF00125	Histone superfamily protein
inf5.0_orth_11_11	1	1	1	1	1	0	1	0	0	0	1	1	0	1	0	1	0	0	0	0	1	11	PF01535	pentatricopeptide, putative, expressed
inf5.0_orth_24_11	0	0	0	0	0	0	0	1	0	1	0	0	1	1	1	1	1	1	1	1	1	11	/	/
inf5.0_orth_30_11	0	0	0	0	0	0	0	0	0	1	1	0	1	1	1	1	1	1	1	1	1	11	PF04819	Family of unknown function (DUF716)
inf5.0_orth_45_11	0	1	1	1	1	0	1	1	1	0	0	0	1	0	0	0	1	1	0	0	1	11	PF00226,PF11926	DNAJ heat shock N-terminal domain-containing protein
inf5.0_orth_57_11	0	0	0	0	0	0	0	0	0	1	1	1	1	1	1	1	1	1	1	1	0	11	PF01535	pentatricopeptide, putative, expressed
inf5.0_orth_64_11	0	0	0	0	0	0	0	0	0	1	1	1	1	1	1	1	1	1	1	1	0	11	PF01535	pentatricopeptide, putative, expressed
inf5.0_orth_76_11	1	0	0	0	0	0	0	0	0	1	1	1	1	1	1	1	1	1	0	1	0	11	PF00234	LTPL85 - Protease inhibitor/seed storage/LTP family protein precursor, expressed
inf5.0_orth_79_11	0	0	0	0	0	1	0	1	0	1	1	1	0	1	1	0	1	1	0	1	1	11	PF03016	Exostosin family protein
inf5.0_orth_88_11	0	0	0	0	0	0	0	0	0	1	1	1	1	1	1	1	1	1	1	1	0	11	PF00097	OsFBO23 - F-box and other domain containing protein, expressed
inf5.0_orth_89_11	0	0	0	0	0	0	0	0	0	1	1	0	1	1	1	1	1	1	1	1	1	11	PF00514,PF04564	plant U-box 13
inf5.0_orth_92_11	1	1	0	0	1	0	0	0	1	0	1	0	1	1	0	1	1	0	0	1	1	11	PF01535,PF00069	Pentatricopeptide repeat (PPR) superfamily protein
inf5.0_orth_93_11	0	0	0	0	0	1	0	0	0	1	1	1	0	1	1	1	1	1	1	1	0	11	PF01408	uncharacterized oxidoreductase, putative, expressed
inf5.0_orth_107_11	0	0	0	0	1	0	0	0	1	1	1	1	1	1	1	1	0	0	1	1	0	11	PF01535	pentatricopeptide, putative, expressed
inf5.0_orth_111_11	0	1	0	0	0	0	0	0	0	1	1	1	1	0	1	1	1	1	1	1	0	11	PF05147	lanC-like protein 2, putative, expressed
inf3.5_orth_119_11	0	0	0	0	0	0	0	0	0	1	1	1	1	1	1	1	1	1	1	1	0	11	PF07714	protein kinase domain containing protein, expressed
inf5.0_orth_125_11	0	1	1	1	1	0	1	0	1	1	0	0	1	1	0	0	1	0	0	1	0	11	PF01535	Tetratricopeptide repeat (TPR)-like superfamily protein
inf5.0_orth_127_11	0	0	0	0	0	0	0	0	0	1	1	1	1	1	1	1	1	1	1	1	0	11	PF00153	mitochondrial carrier protein, putative, expressed
inf5.0_orth_131_11	1	1	0	1	0	0	0	0	0	0	1	1	1	1	1	1	0	1	0	1	0	11	PF01535	pentatricopeptide, putative, expressed
inf5.0_orth_132_11	0	0	0	0	0	0	0	0	0	1	1	1	1	1	1	1	1	1	1	1	0	11	PF00646,PF08387	OsFBL32 - F-box domain and LRR containing protein, expressed
inf5.0_orth_135_11	0	0	0	0	0	0	0	0	0	1	1	1	1	1	1	1	1	1	1	1	0	11	PF01535	tetratricopeptide-like helical, putative, expressed
inf5.0_orth_136_11	0	0	0	0	0	0	0	0	0	1	0	1	1	1	1	1	1	1	1	1	1	11	PF02458	transferase family protein, putative, expressed
inf2.0_orth_140_11	0	0	0	0	0	0	0	0	0	1	1	1	0	1	1	1	1	1	1	1	1	11	/	Fasciclin-like arabinogalactan family protein
inf5.0_orth_143_11	0	0	0	0	0	0	0	0	0	1	1	1	0	1	1	1	1	1	1	1	1	11	/	expressed protein
inf5.0_orth_147_11	0	0	0	0	0	0	0	0	0	1	1	1	1	1	1	0	1	1	1	1	1	11	PF02797,PF00195	Chalcone and stilbene synthase family protein
inf5.0_orth_151_11	0	0	0	0	0	1	0	0	0	1	1	1	1	1	1	1	1	1	0	1	0	11	PF00097	zinc finger, C3HC4 type domain containing protein, expressed
inf5.0_orth_154_11	0	1	0	1	0	0	1	0	1	1	1	1	0	1	0	1	1	0	0	1	0	11	PF01535	pentatricopeptide, putative, expressed
inf4.5_orth_155_11	0	0	0	0	0	0	0	0	0	1	1	1	1	1	1	1	1	1	1	1	0	11	PF00403	heavy metal-associated domain containing protein, expressed
inf3.0_orth_159_11	1	0	0	0	0	1	0	1	0	1	1	0	0	0	1	1	1	1	1	0	1	11	PF00560,PF08263	Leucine-rich repeat (LRR) family protein
inf5.0_orth_160_11	0	0	0	0	0	0	0	0	0	1	1	1	0	1	1	1	1	1	1	1	1	11	PF05553	expressed protein
inf1.5_orth_161_11	0	0	1	1	0	1	0	0	1	1	1	0	0	1	0	1	1	0	0	1	1	11	/	Tetratricopeptide repeat (TPR)-like superfamily protein
inf5.0_orth_163_11	0	0	0	0	0	1	0	1	0	1	0	1	1	1	1	1	1	1	0	0	1	11	/	peptidyl-prolyl cis-trans isomerase, putative, expressed
inf5.0_orth_166_11	1	0	0	0	0	0	0	1	0	1	1	0	1	1	1	1	1	1	0	0	1	11	PF00560,PF08263	Leucine-rich repeat (LRR) family protein
inf2.5_orth_171_11	1	1	1	1	1	0	1	0	1	0	1	0	0	0	0	1	1	0	0	0	1	11	PF01535	Tetratricopeptide repeat (TPR)-like superfamily protein
inf5.0_orth_173_11	0	1	1	1	1	1	1	1	1	0	0	0	0	1	0	0	0	0	0	1	1	11	PF00533,PF00097	breast cancer susceptibility1
inf3.0_orth_174_11	0	0	0	0	0	1	0	1	0	1	1	0	1	1	0	1	1	1	0	1	1	11	/	/
inf5.0_orth_176_11	0	0	0	0	0	1	0	1	0	1	1	1	0	1	1	0	1	0	1	1	1	11	/	/
inf4.5_orth_178_11	0	0	0	0	0	1	0	0	0	1	1	0	1	1	1	1	1	1	0	1	1	11	PF02298	uclacyanin 1
inf5.0_orth_184_11	1	1	1	1	1	1	1	1	1	0	0	0	0	0	0	0	1	0	0	0	1	11	PF04535	Uncharacterised protein family (UPF0497)
inf5.0_orth_186_11	0	1	1	1	1	1	1	0	1	0	0	1	0	0	0	1	0	0	0	1	1	11	PF00462	glutaredoxin family protein, expressed
inf5.0_orth_187_11	0	0	0	0	0	0	0	0	0	1	1	0	1	1	1	1	1	1	1	1	1	11	PF02485	Core-2/I-branching beta-1,6-N-acetylglucosaminyltransferase family protein
inf5.0_orth_190_11	0	1	1	1	1	1	1	0	1	0	1	0	1	0	0	0	0	0	0	1	1	11	PF08392,PF08541	3-ketoacyl-CoA synthase 17
inf5.0_orth_191_11	0	0	0	1	1	0	1	0	0	1	1	1	1	0	0	1	1	1	1	0	0	11	PF03171	oxidoreductase, putative, expressed
inf5.0_orth_192_11	0	1	1	1	0	0	1	1	1	0	0	0	1	1	1	0	0	1	0	0	1	11	PF01679	Low temperature and salt responsive protein family
inf4.5_orth_194_11	1	1	1	1	1	0	1	0	1	1	1	0	0	0	0	0	1	0	0	0	1	11	PF02701	Dof-type zinc finger DNA-binding family protein
inf3.5_orth_196_11	0	0	0	1	0	1	0	1	0	1	1	1	0	0	1	1	1	1	0	1	0	11	PF02469	fasciclin-like arabinogalactan protein, putative, expressed
inf5.0_orth_198_11	0	0	0	0	0	0	0	0	0	1	1	1	1	1	1	1	1	1	1	1	0	11	/	expressed protein
inf4.0_orth_200_11	0	1	1	1	1	1	1	1	1	0	1	0	0	0	0	0	0	0	0	1	1	11	/	Pyridoxal phosphate (PLP)-dependent transferases superfamily protein
inf3.5_orth_203_11	0	1	1	1	1	0	1	1	1	0	0	0	0	1	0	1	0	1	0	1	0	11	PF00071	Ras-related small GTP-binding family protein
inf5.0_orth_205_11	0	0	0	0	0	0	0	0	0	1	1	1	1	1	1	1	1	1	1	1	0	11	PF04488,PF04572	glycosyltransferase sugar-binding region containing DXD motif, putative, expressed
inf5.0_orth_209_11	0	1	1	1	1	0	1	0	1	0	0	1	0	0	0	1	1	0	0	1	1	11	PF04839	plastid-specific 30S ribosomal protein 3, chloroplast precursor, putative, expressed
inf4.0_orth_211_11	0	0	0	0	0	0	0	0	0	1	1	1	1	1	1	1	1	1	1	0	1	11	PF00226,PF01556	dnaJ domain containing protein, expressed
inf5.0_orth_213_11	0	0	0	0	0	0	0	0	0	1	1	0	1	1	1	1	1	1	1	1	1	11	/	/
inf1.2_orth_216_11	0	1	1	1	1	0	1	0	1	1	1	0	0	0	1	0	1	1	0	0	0	11	/	suppressor of phytochrome b 5
inf1.2_orth_219_11	0	1	1	0	1	0	1	1	1	1	0	0	1	1	1	0	1	0	0	0	0	11	PF00295	Pectin lyase-like superfamily protein
inf5.0_orth_220_11	0	0	0	0	0	0	0	0	0	1	1	1	1	1	1	1	1	1	1	1	0	11	PF01535	pentatricopeptide, putative, expressed
inf5.0_orth_221_11	0	0	1	1	1	0	1	1	0	0	0	1	1	0	1	0	0	1	1	0	1	11	PF00069	Protein kinase superfamily protein
inf3.0_orth_223_11	0	1	1	1	1	1	1	1	1	0	1	0	0	0	0	0	0	0	0	1	1	11	PF00190	RmlC-like cupins superfamily protein
inf5.0_orth_225_11	0	0	0	0	0	0	0	1	0	1	1	0	1	1	1	1	1	1	1	1	0	11	PF00201	UDP-Glycosyltransferase superfamily protein
inf3.5_orth_227_11	0	0	0	0	0	0	0	1	0	1	1	0	1	0	1	1	1	1	1	1	1	11	PF05910	Plant protein of unknown function (DUF868)
inf3.5_orth_228_11	0	1	1	1	1	1	1	1	1	1	0	0	0	1	0	0	0	0	0	0	1	11	PF01988	vacuolar iron transporter 1
inf5.0_orth_229_11	0	1	1	1	1	1	1	1	1	0	0	1	0	0	0	0	0	1	0	1	0	11	/	proton gradient regulation 5
inf3.5_orth_230_11	0	1	1	1	0	0	1	0	1	1	0	0	0	0	1	0	1	0	1	1	1	11	PF04852	Protein of unknown function (DUF640)
inf4.0_orth_238_11	0	1	1	1	1	0	1	1	1	1	0	0	0	0	1	0	0	1	0	1	0	11	PF01357,PF03330	expansin A7
inf2.5_orth_241_11	0	0	0	0	0	0	0	0	0	1	1	1	1	1	1	1	1	1	1	1	0	11	PF00847	AP2 domain containing protein, expressed
inf5.0_orth_242_11	0	1	1	1	1	1	1	0	1	1	0	0	1	0	0	0	1	0	0	0	1	11	PF01169	Uncharacterized protein family (UPF0016)
inf1.2_orth_247_11	0	1	1	1	1	1	1	1	1	0	1	0	0	0	0	1	0	0	0	1	0	11	PF05703,PF08458	Plant protein of unknown function (DUF828) with plant pleckstrin homology-like region
inf3.0_orth_249_11	0	1	1	1	1	1	0	1	0	1	1	0	0	0	1	0	0	1	1	0	0	11	/	serine protease inhibitor, Kazal-type family protein
inf5.0_orth_260_11	1	0	0	0	0	0	0	1	0	1	1	1	0	1	0	1	1	0	1	1	1	11	/	high chlorophyll fluorescence 153
	91	187	182	189	182	125	178	154	177	218	217	190	164	187	204	204	222	202	155	211	157
