# Supplementary material for: Gibberellin deficiency is responsible for shy-flowering nature of Epipremnum aureum
Source: Sci Rep. 2016 Jun 27;6:28598. doi: 10.1038/srep28598 (PMC4921968; doi:10.1038/srep28598)
Supplement: Supplementary Tables S7 [file srep28598-s4.xls]

## Sheet: Supplementary Table 7
Supplementary Table S7. Full names of Arabidopsis genes used and their corresponding E. aureum orthologs
Epipremnum aureum	Contig ID	Contig Length	Arabidopsis Gene name	Arabidopsis gene full name	Arabodopsis locus ID	Contig's best hit in Arabidopsis
Gene name						e-value	score	length	description
Age pathway
EaTOE1	Hung_BK_HHPZ7ZB01_(single)_contig_15993	2171	TOE1	TARGET OF EARLY ACTIVATION TAGGED (EAT) 1	AT2G28550.1	1e-116	362	449	| Symbols: RAP2.7, TOE1 | related to AP2.7 | chr2:12226444-12228251 REVERSE LENGTH=449
EaSPL9	comp20153_c0_seq1b	734	SPL9	SQUAMOSA PROMOTER-BINDING PROTEIN LIKE 9	AT2G42200.1	2e-55	468	375	| Symbols: SPL9, AtSPL9 | squamosa promoter binding protein-like 9 | chr2:17587601-17589451 FORWARD LENGTH=375
EaSPL15	comp20153_c0_seq1b	734	SPL15	SQUAMOSA PROMOTER-BINDING PROTEIN LIKE 15	AT3G57920.1	6e-43	382	354	| Symbols: SPL15 | squamosa promoter binding protein-like 15 | chr3:21444450-21445852 REVERSE LENGTH=354
EaSPL2	comp22051_c0_seq1b	1244	SPL2	SQUAMOSA PROMOTER-BINDING PROTEIN LIKE 2	AT5G43270.1	2e-41	620	419	| Symbols: SPL2 | squamosa promoter binding protein-like 2 | chr5:17360527-17362143 REVERSE LENGTH=419
EaSPL10	comp22051_c0_seq1b	1244	SPL10	SQUAMOSA PROMOTER-BINDING PROTEIN LIKE 10	AT1G27370.1	3e-61	524	396	| Symbols: SPL10 | squamosa promoter binding protein-like 10 | chr1:9505454-9506997 REVERSE LENGTH=396
EASPL11	comp22051_c0_seq1b	1244	SPL11	SQUAMOSA PROMOTER-BINDING PROTEIN LIKE 11	AT1G27360.1	4e-62	530	393	| Symbols: SPL11 | squamosa promoter-like 11 | chr1:9502139-9503715 FORWARD LENGTH=393
EaSPL8a	comp22528_c0_seq1	1560	SPL8	SQUAMOSA PROMOTER-BINDING PROTEIN LIKE 8	AT1G02065.1	2e-51	458	333	| Symbols: SPL8 | squamosa promoter binding protein-like 8 | chr1:365625-367149 FORWARD LENGTH=333
EaSPL8a	comp22528_c0_seq5	1499	SPL8	SQUAMOSA PROMOTER-BINDING PROTEIN LIKE 8	AT1G02065.1	2e-49	443	333	| Symbols: SPL8 | squamosa promoter binding protein-like 8 | chr1:365625-367149 FORWARD LENGTH=333
EaSPL6a	comp21750_c0_seq1	700	SPL6	SQUAMOSA PROMOTER-BINDING PROTEIN LIKE 6	AT1G69170.1	5e-46	405	405	| Symbols: | Squamosa promoter-binding protein-like (SBP domain) transcription factor family protein |chr1:26005626-26007041 FORWARD LENGTH=405
EaSPL5	Hung_BK_HHPZ7ZB01_(single)_contig_28440b	757	SPL5	SQUAMOSA PROMOTER-BINDING PROTEIN LIKE 5	AT3G15270.1	1e-40	354	181	| Symbols: SPL5 | squamosa promoter binding protein-like 5 | chr3:5140624-5141256 REVERSE LENGTH=181
EaSPL4	Hung_BK_HHPZ7ZB01_(single)_contig_28440b	757	SPL4	SQUAMOSA PROMOTER-BINDING PROTEIN LIKE 4	AT1G53160.1	1e-39	347	174	| Symbols: SPL4 | squamosa promoter binding protein-like 4 | chr1:19806478-19807080 FORWARD LENGTH=174
EaAP2	Hung_BK_HHPZ7ZB01_(single)_contig_17676b	837	AP2	APETALA 2	AT4G36920.1	1e-110	846	432	| Symbols: AP2, FLO2, FL1 | Integrase-type DNA-binding superfamily protein | chr4:17400998-17403140 FORWARD LENGTH=432
EaSMZ/SNZ	Hung_BK_HHPZ7ZB01_(single)_contig_17676b	837	SMZ/SNZ	SCHNARCHZAPFEN	AT2G39250.1	3e-49	426	325	| Symbols: SNZ | Integrase-type DNA-binding superfamily protein | chr2:16389010-16390931 REVERSE LENGTH=325
EaSPL13a	Hung_BK_HHPZ7ZB01_(single)_contig_24438	680	SPL13	SQUAMOSA PROMOTER-BINDING PROTEIN LIKE 13	AT5G50670.1	3e-55	465	359	| Symbols: SPL13B, SPL13 | Squamosa promoter-binding protein-like (SBP domain) transcription factor family protein | chr5:20615897-20617133 REVERSE LENGTH=359
EaSPL13a	comp22528_c0_seq4	810	SPL13	SQUAMOSA PROMOTER-BINDING PROTEIN LIKE 13	AT5G50670.1	2e-49	429	359	| Symbols: SPL13A, SPL13 | Squamosa promoter-binding protein-like (SBP domain) transcription factor family protein | chr5:20582555-20583791 REVERSE LENGTH=359
EaSPL3	Hung_BK_HHPZ7ZB01_(single)_contig_27598	4289	SPL3	SQUAMOSA PROMOTER-BINDING PROTEIN LIKE 3	AT2G33810.1	5e-32	313	131	| Symbols: SPL3 | squamosa promoter binding protein-like 3 | chr2:14305342-14305828 FORWARD LENGTH=131
EaSPL6a	Hung_BK_HHPZ7ZB01_(single)_contig_27523	2261	SPL6	SQUAMOSA PROMOTER-BINDING PROTEIN LIKE 6	AT1G69170.1	3e-43	410	405	| Symbols: | Squamosa promoter-binding protein-like (SBP domain) transcription factor family protein | chr1:26005626-26007041 FORWARD LENGTH=405
EaSPL8a	comp20394_c0_seq2	907	SPL8	SQUAMOSA PROMOTER-BINDING PROTEIN LIKE 8	AT1G02065.1	1e-49	432	333	| Symbols: SPL8 | squamosa promoter binding protein-like 8 | chr1:365625-367149 FORWARD LENGTH=333
EaTOE2	Hung_BK_HHPZ7ZB01_(single)_contig_26360	2662	TOE2	TARGET OF EARLY ACTIVATION TAGGED (EAT) 2	AT5G60120.1	1e-81	695	485	| Symbols: TOE2 | target of early activation tagged (EAT) 2 | chr5:24208153-24211067 FORWARD LENGTH=485
Autonomous pathway
EaFPAa	Hung_BK_HHPZ7ZB01_(single)_contig_7560	889	FPA		AT2G43410.1	3e-93	761	858	| Symbols: FPA | RNA binding | chr2:18026397-18030989 REVERSE LENGTH=858
EaREF6	Hung_BK_HHPZ7ZB01_(single)_contig_12145	2056	REF6	RELATIVE OF EARLY FLOWERING 6	AT3G48430.1	1e-153	1242	1360	| Symbols: REF6 | relative of early flowering 6 |chr3:17935609-17940456 FORWARD LENGTH=1360
EaFCA	Hung_BK_HHPZ7ZB01_(single)_contig_24833	698	FCA		AT4G16280.1	2e-32	310	505	| Symbols: FCA | RNA binding;abscisic acid binding | chr4:9207164-9210632 REVERSE LENGTH=505
EaPRMT5	Hung_BK_HHPZ7ZB01_(single)_contig_26276	2778	PRMT5	PROTEIN ARGININE METHYLTRANSFERASE 5	AT4G31120.1	0	2480	642	| Symbols: SKB1, ATPRMT5 | SHK1 binding protein 1 |chr4:15132185-15136568 REVERSE LENGTH=642
EaFLD	Hung_BK_HHPZ7ZB01_(single)_contig_25503	2929	FLD	FLOWERING LOCUS D	AT3G10390.1	0	2924	884	| Symbols: FLD | Flavin containing amine oxidoreductase family protein | chr3:3229293-3232345 FORWARD LENGTH=884
EaFLK	Hung_BK_HHPZ7ZB01_(single)_contig_26670	1703	FLK	FLOWERING LOCUS KH DOMAIN	AT3G04610.1	1e-166	1261	577	| Symbols: FLK | RNA-binding KH domain-containing protein |chr3:1250762-1254272 REVERSE LENGTH=577
EaFPAa	Hung_BK_HHPZ7ZB01_(single)_contig_4802	3174	FPA		AT2G43410.2	0	1596	901	| Symbols: FPA | RNA binding | chr2:18026397-18030989 REVERSE LENGTH=901
EaFVE	Hung_BK_HHPZ7ZB01_(single)_contig_30563	1739	FVE		AT2G19520.1	0	2058	507	| Symbols: FVE, ACG1, MSI4, NFC4, NFC04, ATMSI4 | Transducin family protein / WD-40 repeat family protein |chr2:8456006-8459235 FORWARD LENGTH=507
EaFY	Hung_BK_HHPZ7ZB01_(single)_contig_3442	2522	FY		AT5G13480.1	0	2128	647	| Symbols: FY | Transducin/WD40 repeat-like superfamily protein |chr5:4326638-4331557 REVERSE LENGTH=647
EaLD	Hung_BK_HHPZ7ZB01_(single)_contig_26838	4319	LD	LUMINIDEPENDENS	AT4G02560.1	0	1549	953	| Symbols: LD | Homeodomain-like superfamily protein |chr4:1123656-1128252 REVERSE LENGTH=953
Floral identity genes
EaAGL17	comp17345_c0_seq1	1142	AGL17	AGAMOUS-LIKE 17	AT2G22630.1	2e-38	352	227	| Symbols: AGL17 | AGAMOUS-like 17 | chr2:9618372-9621641 FORWARD LENGTH=227
EaAP1	Hung_BK_HHPZ7ZB01_(single)_contig_35239b	1372	AP1	APETALA1	AT1G69120.1	1e-81	654	256	| Symbols: AP1, AGL7 | K-box region and MADS-box transcription factor family protein | chr1:25982576-25986102 REVERSE LENGTH=256
EaAGL2	Hung_BK_HHPZ7ZB01_(single)_contig_35239b	1372	AGL2	AGAMOUS-LIKE 2	AT5G15800.1	1e-53	464	251	| Symbols: SEP1, AGL2 | K-box region and MADS-box transcription factor family protein | chr5:5151594-5153767 REVERSE LENGTH=251
EaAGL3	Hung_BK_HHPZ7ZB01_(single)_contig_35239b	1372	AGL3	AGAMOUS-LIKE 3	AT2G03710.1	1e-53	465	258	| Symbols: SEP4, AGL3 | K-box region and MADS-box transcription factor family protein | chr2:1129622-1131628 FORWARD LENGTH=258
EaAGL4	Hung_BK_HHPZ7ZB01_(single)_contig_35239b	1372	AGL4	AGAMOUS-LIKE 4	AT3G02310.1	8e-53	458	250	| Symbols: SEP2, AGL4 | K-box region and MADS-box transcription factor family protein | chr3:464554-466687 REVERSE LENGTH=250
EaAGL6	Hung_BK_HHPZ7ZB01_(single)_contig_35239b	1372	AGL6	AGAMOUS-LIKE 6	AT2G45650.1	7e-50	438	252	| Symbols: AGL6 | AGAMOUS-like 6 | chr2:18804453-18806291 FORWARD LENGTH=252
EaAGL9	Hung_BK_HHPZ7ZB01_(single)_contig_35239b	1372	AGL9	AGAMOUS-LIKE 9	AT1G24260.1	8e-53	458	250	| Symbols: SEP3, AGL9 | K-box region and MADS-box transcription factor family protein | chr1:8593790-8595862 REVERSE LENGTH=250
EaAGL10/EaCAL1	Hung_BK_HHPZ7ZB01_(single)_contig_35239b	1372	AGL10/CAL1	AGAMOUS-LIKE 10/CAULIFLOWER	AT1G26310.1	3e-75	611	255	| Symbols: CAL, CAL1, AGL10 | K-box region and MADS-box transcription factor family protein |chr1:9100330-9103510 REVERSE LENGTH=255
EaPI	Hung_BK_HHPZ7ZB01_(single)_contig_4234	716	PI	PISTILLATA	AT5G20240.1	2e-54	449	208	| Symbols: PI | K-box region and MADS-box transcription factor family protein | chr5:6829203-6831208 FORWARD LENGTH=208
EaFUL/EaAGL8	comp17345_c0_seq2	512	FUL/AGL8	FRUITFULL/AGAMOUS-LIKE 8	AT5G60910.1	6e-30	279	242	| Symbols: AGL8, FUL | AGAMOUS-like 8 | chr5:24502736-24506013 REVERSE LENGTH=242
EaNST1	comp11050_c0_seq1b	669	NST1	NAC SECONDARY WALL THICKENING PROMOTING FACTOR 1	AT2G46770.1	6e-96	737	365	| Symbols: NST1, ANAC043 | NAC (No Apical Meristem) domain transcriptional regulator superfamily protein |chr2:19220917-19222822 REVERSE LENGTH=365
EaNST3	comp11050_c0_seq1b	669	NST3	NAC SECONDARY WALL THICKENING PROMOTING FACTOR 3	AT1G32770.1	2e-92	714	358	| Symbols: ANAC012, SND1, NST3, NAC012 | NAC domain containing protein 12 | chr1:11865343-11866950 REVERSE LENGTH=358
EaDDF1	Hung_BK_HHPZ7ZB01_(single)_contig_39360	729	DDF1	DWARF AND DELAYED FLOWERING 1	AT1G12610.1	4e-24	242	209	| Symbols: DDF1 | Integrase-type DNA-binding superfamily protein |chr1:4290205-4290834 REVERSE LENGTH=209
EaAG	Hung_BK_HHPZ7ZB01_(single)_contig_14575b	764	AG	AGAMOUS	AT4G18960.1	1e-48	415	252	| Symbols: AG | K-box region and MADS-box transcription factor family protein | chr4:10383917-10388272 FORWARD LENGTH=252
EaAGL11/EaSTK	Hung_BK_HHPZ7ZB01_(single)_contig_14575b	764	AGL11/STK	AGAMOUS-LIKE 11/SEEDSTICK	AT4G09960.1	7e-47	401	230	| Symbols: STK, AGL11 | K-box region and MADS-box transcription factor family protein | chr4:6236713-6239409 REVERSE LENGTH=230
EaAGL14	Hung_BK_HHPZ7ZB01_(single)_contig_14575b	764	AGL14	AGAMOUS-LIKE 14	AT4G11880.1	7e-32	296	221	| Symbols: AGL14 | AGAMOUS-like 14 | chr4:7143512-7147108 FORWARD LENGTH=221
EaAGL15	Hung_BK_HHPZ7ZB01_(single)_contig_14575b	764	AGL15	AGAMOUS-LIKE 15	AT5G13790.1	9e-36	326	268	| Symbols: AGL15 | AGAMOUS-like 15 | chr5:4449128-4450802 REVERSE LENGTH=268
EaAGL19	Hung_BK_HHPZ7ZB01_(single)_contig_14575b	764	AGL19	AGAMOUS-LIKE 19	AT4G22950.1	5e-34	311	219	| Symbols: AGL19, GL19 | AGAMOUS-like 19 | chr4:12023946-12027421 REVERSE LENGTH=219
EaAGL42	Hung_BK_HHPZ7ZB01_(single)_contig_14575b	764	AGL42	AGAMOUS-LIKE 42	AT5G62165.1	4e-38	338	210	| Symbols: AGL42 | AGAMOUS-like 42 | chr5:24965075-24968437 FORWARD LENGTH=210
EaAGL71	Hung_BK_HHPZ7ZB01_(single)_contig_14575b	764	AGL71	AGAMOUS-LIKE 71	AT5G51870.1	6e-37	330	207	| Symbols: AGL71 | AGAMOUS-like 71 | chr5:21085635-21087923 REVERSE LENGTH=207
EaAGL72	Hung_BK_HHPZ7ZB01_(single)_contig_14575b	764	AGL72	AGAMOUS-LIKE 72	AT5G51860.1	6e-30	282	211	| Symbols: | K-box region and MADS-box transcription factor family protein | chr5:21081844-21084126 REVERSE LENGTH=211
EaAGL18	Hung_BK_HHPZ7ZB01_(single)_contig_14575b	764	AGL18	AGAMOUS-LIKE 18	AT3G57390.1	5e-38	341	256	| Symbols: AGL18 | AGAMOUS-like 18 | chr3:21233910-21235735 FORWARD LENGTH=256
EaAP3	Hung_BK_HHPZ7ZB01_(single)_contig_243	1057	AP3	APETALA 3	AT3G54340.1	9e-57	476	232	| Symbols: AP3, ATAP3 | K-box region and MADS-box transcription factor family protein | chr3:20119428-20121087 REVERSE LENGTH=232
EaLLP12/EaCRN/EaSOL2	comp19477_c0_seq1	1272	LLP12/CRN/SOL2	CORYNE/SUPPRESSOR OF LLP1 2	AT5G13290.1	1e-122	1000	401	| Symbols: SOL2, CRN | Protein kinase superfamily protein |chr5:4252924-4254215 REVERSE LENGTH=401
EaLMI1a	comp17191_c0_seq2	574	LMI1	LATE MERISTEM IDENTITY1	AT5G03790.1	3e-25	248	235	| Symbols: ATHB51, LMI1, HB51 | homeobox 51 | chr5:1004985-1006373 FORWARD LENGTH=235
EaLMI1a	Hung_BK_HHPZ7ZB01_(single)_contig_14154	779	LMI1	LATE MERISTEM IDENTITY1	AT5G03790.1	2e-24	247	235	| Symbols: ATHB51, LMI1, HB51 | homeobox 51 | chr5:1004985-1006373 FORWARD LENGTH=235
EaBOP2	comp20951_c0_seq1	1193	BOP2	BLADE ON PETIOLE 2	AT2G41370.1	1e-173	1282	491	| Symbols: BOP2 | Ankyrin repeat family protein / BTB/POZ domain-containing protein | chr2:17238019-17240203 REVERSE LENGTH=491
EaAGL12	Hung_BK_HHPZ7ZB01_(single)_contig_35021	1063	AGL12	AGAMOUS-LIKE 12	AT1G71692.1	8e-68	549	211	| Symbols: AGL12, XAL1 | AGAMOUS-like 12 | chr1:26952903-26954939 REVERSE LENGTH=211
EaBOP1	comp20951_c0_seq2	1217	BOP1	BLADE ON PETIOLE 1	AT3G57130.1	1e-162	1282	491	| Symbols: BOP2 | Ankyrin repeat family protein / BTB/POZ domain-containing protein | chr2:17238019-17240203 REVERSE LENGTH=491
EaCLI1/ EaRPK2/EaTOAD2a	Hung_BK_HHPZ7ZB01_(single)_contig_9244	2323	CLI1/ RPK2/TOAD2	CLV3 PEPTIDE INSENSITIVE 1/ RECEPTOR-LIKE PROTEIN KINASE 2/TOADSTOOL 2	AT3G02130.1	0	1730	1151	| Symbols: RPK2, TOAD2, CLI1 | receptor-like protein kinase 2 |chr3:380726-384181 FORWARD LENGTH=1151
EaCLI1/ EaRPK2/EaTOAD2a	Hung_BK_HHPZ7ZB01_(single)_contig_22649	2321	CLI1/ RPK2/TOAD2	CLV3 PEPTIDE INSENSITIVE 1/ RECEPTOR-LIKE PROTEIN KINASE 2/TOADSTOOL 2	AT3G02130.1	0	1709	1151	| Symbols: RPK2, TOAD2, CLI1 | receptor-like protein kinase 2 |chr3:380726-384181 FORWARD LENGTH=1151
EaFLY1	Hung_BK_HHPZ7ZB01_(single)_contig_38077b	612	FLY1	FLYING SAUCER 1	AT4G28370.1	1e-116	884	562	| Symbols: | RING/U-box superfamily protein |chr4:14035016-14039122 FORWARD LENGTH=562
EaFLY2	Hung_BK_HHPZ7ZB01_(single)_contig_38077b	612	FLY2	FLYING SAUCER 2	AT2G20650.1	1e-110	846	559	| Symbols: | RING/U-box superfamily protein | chr2:8903954-8907017 REVERSE LENGTH=559
EaIFL	Hung_BK_HHPZ7ZB01_(single)_contig_26506	2120	IFL	INTERFASCICULAR FIBERLESS	AT5G60690.1	0	2046	842	| Symbols: REV, IFL, IFL1 | Homeobox-leucine zipper family protein / lipid-binding START domain-containing protein |chr5:24397734-24401933 FORWARD LENGTH=842
EaLMI1a	Hung_BK_HHPZ7ZB01_(single)_contig_11992	1850	LMI1	LATE MERISTEM IDENTITY1	AT5G03790.1	3e-24	256	235	| Symbols: ATHB51, LMI1, HB51 | homeobox 51 | chr5:1004985-1006373 FORWARD LENGTH=235
EaLMI1a	comp21477_c0_seq10	629	LMI1	LATE MERISTEM IDENTITY1	AT5G03790.1	3e-26	256	235	| Symbols: ATHB51, LMI1, HB51 | homeobox 51 | chr5:1004985-1006373 FORWARD LENGTH=235
EaLMI1a	comp21477_c0_seq3	616	LMI1	LATE MERISTEM IDENTITY1	AT5G03790.1	3e-26	256	235	| Symbols: ATHB51, LMI1, HB51 | homeobox 51 | chr5:1004985-1006373 FORWARD LENGTH=235
EaPI	Hung_BK_HHPZ7ZB01_(single)_contig_22517	845	PI	PISTILLATA	AT5G20240.1	3e-54	451	208	| Symbols: PI | K-box region and MADS-box transcription factorfamily protein | chr5:6829203-6831208 FORWARD LENGTH=208
EaSEU	Hung_BK_HHPZ7ZB01_(single)_contig_12043	1631	SEU	SEUSS	AT1G43850.1	1e-164	1270	877	| Symbols: SEU | SEUSS transcriptional co-regulator |chr1:16617872-16621596 FORWARD LENGTH=877
EaTFL1	comp13755_c0_seq1	1198	TFL1	TERMINAL FLOWER 1	AT5G03840.1	2e-82	648	117	| Symbols: TFL1, TFL-1 | PEBP (phosphatidylethanolamine-binding protein) family protein | chr5:1024760-1025796 REVERSE LENGTH=177
EaWDR55	Hung_BK_HHPZ7ZB01_(single)_contig_34879	1277	WDR55	HUMAN WDR55 (WD40 REPEAT) HOMOLOG	AT2G34260.1	1e-152	1132	353	| Symbols: | transducin family protein / WD-40 repeat family protein| chr2:14465899-14468416 FORWARD LENGTH=353
EaLFY	Not found		LFY	LEAFY	AT5G61850
Integrator genes
EaSOC1	Hung_BK_HHPZ7ZB01_(single)_contig_14575b	764	SOC1	SUPPRESSOR OF OVEREXPRESSION OF CO 1	AT2G45660.1	2e-73	577	214	| Symbols: AGL20, SOC1, ATSOC1 | AGAMOUS-like 20 |chr2:18807799-18810193 REVERSE LENGTH=214
EaAGL24	Hung_BK_HHPZ7ZB01_(single)_contig_37819b	697	AGL24	AGAMOUS-LIKE 24	AT4G24540.1	9e-71	558	220	| Symbols: AGL24 | AGAMOUS-like 24 | chr4:12671160-12673645 REVERSE LENGTH=220
Photoperiod pathway
EaMFT	comp37881_c0_seq1	675	MFT	MOTHER OF FT AND TFL1	AT1G18100.1	5e-86	654	173	| Symbols: E12A11, MFT | PEBP (phosphatidylethanolamine-binding protein) family protein | chr1:6228049-6230110 REVERSE LENGTH=173
EaFKF1a	Hung_BK_HHPZ7ZB01_(single)_contig_10566	2081	FKF1	FLAVIN-BINDING, KELCH REPEAT, F BOX 1	AT1G68050.1	0	2474	619	| Symbols: ADO3, FKF1 | flavin-binding, kelch repeat, f box 1 |chr1:25508737-25510697 FORWARD LENGTH=619
EaAGL28	Hung_BK_HHPZ7ZB01_(single)_contig_13254	992	AGL28	AGAMOUS-LIKE 28	AT1G01530.1	2e-15	183	247	| Symbols: AGL28 | AGAMOUS-like 28 | chr1:192640-193662 REVERSE LENGTH=247
EaFT	Hung_BK_HHPZ7ZB01_(single)_contig_29008	906	FT		AT1G65480.1	2e-98	744	175	| Symbols: FT | PEBP (phosphatidylethanolamine-binding protein) family protein | chr1:24331510-24333689 FORWARD LENGTH=175
EaTSF	Hung_BK_HHPZ7ZB01_(single)_contig_29008	906	TSF	TWIN SISTER OF FT	AT4G20370.1	1e-93	713	175	| Symbols: TSF | PEBP (phosphatidylethanolamine-binding protein) family protein | chr4:11001011-11002965 REVERSE LENGTH=175
EaFKF1a	Hung_BK_HHPZ7ZB01_(single)_contig_23810	1085	FKF1	FLAVIN-BINDING, KELCH REPEAT, F BOX 1	AT1G68050.1	0	1515	619	| Symbols: ADO3, FKF1 | flavin-binding, kelch repeat, f box 1 |chr1:25508737-25510697 FORWARD LENGTH=619
EaGIa	Hung_BK_HHPZ7ZB01_(single)_contig_11249	3047	GI	GIGANTEA	AT1G22770.1	0	1791	1173	| Symbols: GI, FB | gigantea protein (GI) | chr1:8062398-8067447 FORWARD LENGTH=1173
EaGIa	Hung_BK_HHPZ7ZB01_(single)_contig_22424	3048	GI	GIGANTEA	AT1G22770.1	0	3101	1173	| Symbols: GI, FB | gigantea protein (GI) | chr1:8062398-8067447 FORWARD LENGTH=1173
EaFD	comp22470_c0_seq2	1231	FD		AT4G35900.1	3e-36	342	285	| Symbols: FD, FD-1, atbzip14 | Basic-leucine zipper (bZIP)transcription factor family protein |chr4:17004746-17005952 FORWARD LENGTH=285
EaCO	Hung_BK_HHPZ7ZB01_(single)_contig_14012	1021	CO	CONSTANS	AT5G15840.1	3e-49	434	373	| Symbols: CO, FG | B-box type zinc finger protein with CCT domain | chr5:5171343-5172697 REVERSE LENGTH=373
EaCOP1	Hung_BK_HHPZ7ZB01_(single)_contig_23148	909	COP1	CONSTITUTIVE PHOTOMORPHOGENIC 1	AT2G32950.1	1e-130	998	675	| Symbols: COP1, ATCOP1, DET340, FUS1, EMB168 | Transducin/WD40 repeat-like superfamily protein | chr2:13978000-13983282 FORWARD LENGTH=675
EaCDF1	Hung_BK_HHPZ7ZB01_(single)_contig_3838	1386	CDF1	CYCLING DOF FACTOR 1	AT5G62430.1	5e-53	464	298	| Symbols: CDF1 | cycling DOF factor 1 | chr5:25069298-25070787 REVERSE LENGTH=298
EaPFT1	Hung_BK_HHPZ7ZB01_(single)_contig_35361	2665	PFT1	PHYTOCHROME AND FLOWERING TIME 1	AT1G25540.1	0	2132	836	| Symbols: PFT1 | phytochrome and flowering time regulatory protein (PFT1) | chr1:8969392-8974446 REVERSE LENGTH=836
EaPhyA	Hung_BK_HHPZ7ZB01_(single)_contig_27667	3998	PhyA	PHYTOCHROME A	AT1G09570.1	0	4287	1122	| Symbols: PHYA, FHY2, FRE1, HY8 | phytochrome A |chr1:3095498-3099216 REVERSE LENGTH=1122
EaPhyB	Hung_BK_HHPZ7ZB01_(single)_contig_27197	3870	PhyB	PHYTOCHROME B	AT2G18790.1	0	4340	1172	| Symbols: PHYB, HY3, OOP1 | phytochrome B | chr2:8140079-8144151 FORWARD LENGTH=1172
EaFTIP1	comp21921_c0_seq3	2826	FTIP1	FT-INTERACTING PROTEIN 1	AT5G06850.1	0	3103	794	| Symbols: | C2 calcium/lipid-binding plant phosphoribosyltransferase family protein |chr5:2127200-2129584 REVERSE LENGTH=794
EaCRY1	Hung_BK_HHPZ7ZB01_(single)_contig_38469	2020	CRY1	CRYPTOCHROME 1	AT4G08920.1	0	2556	681	| Symbols: CRY1, BLU1, HY4, OOP2, ATCRY1 | cryptochrome 1 |chr4:5724260-5726905 FORWARD LENGTH=681
EaATC	comp13755_c0_seq1b	1198	ATC	CENTRORADIALIS	AT2G27550.1	4e-86	672	175	| Symbols: ATC | centroradialis | chr2:11773417-11774509 FORWARD LENGTH=175
EaBFT	comp13755_c0_seq1b	1198	BFT	BROTHER OF FT AND TFL1	AT5G62040.1	2e-72	580	177	| Symbols: | PEBP (phosphatidylethanolamine-binding protein) family protein | chr5:24922810-24923709 FORWARD LENGTH=177
EaCRY2	Hung_BK_HHPZ7ZB01_(single)_contig_27085	3443	CRY2	CRYPTOCHROME 2	AT1G04400.1	0	1958	612	| Symbols: CRY2, FHA, AT-PHH1, PHH1, ATCRY2 | cryptochrome 2 |chr1:1185719-1187901 REVERSE LENGTH=612
EaELF6	Hung_BK_HHPZ7ZB01_(single)_contig_15293	1217	ELF6	EARLY FLOWERING 6	AT5G04240.1	1e-175	1359	1340	| Symbols: ELF6 | Zinc finger (C2H2 type) family protein /transcription factor jumonji (jmj) family protein | chr5:1169544-1174638 FORWARD LENGTH=1340
EaFD	comp22470_c0_seq5	1348	FD		AT4G35900.1	3e-34	329	285	| Symbols: FD, FD-1, atbzip14 | Basic-leucine zipper (bZIP) transcription factor family protein |chr4:17004746-17005952 FORWARD LENGTH=285
EaADO1/EaFKL2a	Hung_BK_HHPZ7ZB01_(single)_contig_27817	2241	ADO1/FKL2	ADAGIO 1/FKF1-LIKE PROTEIN 2	AT5G57360.1	0	2527	609	| Symbols: ZTL, LKP1, ADO1, FKL2 | Galactose oxidase/kelch repeat superfamily protein | chr5:23241597-23244256 FORWARD LENGTH=609
EaADO1/EaFKL2a	Hung_BK_HHPZ7ZB01_(single)_contig_32059	1628	ADO1/FKL2	ADAGIO 1/FKF1-LIKE PROTEIN 2	AT5G57360.1	0	1994	609	| Symbols: ZTL, LKP1, ADO1, FKL2 | Galactose oxidase/kelch repeat superfamily protein | chr5:23241597-23244256 FORWARD LENGTH=609
EaPhyB	Hung_BK_HHPZ7ZB01_(single)_contig_23613	1980	PhyB	PHYTOCHROME B	AT2G18790.1	0	2819	1172	| Symbols: PHYB, HY3, OOP1 | phytochrome B | chr2:8140079-8144151 FORWARD LENGTH=1172
EaPhyC	Hung_BK_HHPZ7ZB01_(single)_contig_22405	2267	PhyC	PHYTOCHROME C	AT5G35840.1	0	2276	1111	| Symbols: PHYC | phytochrome C | chr5:14008049-14011619 FORWARD LENGTH=1111
EaSPA1	Hung_BK_HHPZ7ZB01_(single)_contig_19263	977	SPA1	SUPPRESSOR OF PHYA-105 1	AT2G46340.1	1e-149	1158	1029	| Symbols: SPA1 | SPA (suppressor of phyA-105) protein family |chr2:19022572-19026821 REVERSE LENGTH=1029
EaTEM1	comp16859_c0_seq2b	679	TEM1	TEMPRANILLO 1	AT1G25560.1	7e-67	543	361	| Symbols: TEM1, EDF1 | AP2/B3 transcription factor family protein| chr1:8981891-8982976 REVERSE LENGTH=361
EaTEM2/EaRAV2	comp16859_c0_seq2b	679	TEM2/RAV2	TEMPRANILLO 2/RELATED TO ABI3/VP1 2	AT1G68840.1	1e-67	547	352	| Symbols: RAV2, RAP2.8, TEM2, EDF2, AtRAV2 | related to ABI3/VP1 2 | chr1:25880442-25881500 FORWARD LENGTH=352
Vernalization pathway
EaBRMa	Hung_BK_HHPZ7ZB01_(single)_contig_23622	2362	BRM	BRAHMA	AT2G46020.1	0	2076	2192	| Symbols: CHR2, ATBRM, BRM, CHA2 | transcription regulatory protein SNF2, putative | chr2:18923304-18931769 FORWARD LENGTH=2192
EaBRMa	Hung_BK_HHPZ7ZB01_(single)_contig_22098	2132	BRM	BRAHMA	AT2G46020.1	0	2173	2192	| Symbols: CHR2, ATBRM, BRM, CHA2 | transcription regulatory protein SNF2, putative | chr2:18923304-18931769 FORWARD LENGTH=2192
EaEMF1a	Hung_BK_HHPZ7ZB01_(single)_contig_14965	516	EMF1	EMBRYONIC FLOWER 1	AT5G11530.1	1e-09	136	1096	| Symbols: EMF1 | embryonic flower 1 (EMF1) | chr5:3697140-3700930 FORWARD LENGTH=1096
EaELF3	Hung_BK_HHPZ7ZB01_(single)_contig_35975	2769	ELF3	EARLY FLOWERING 3	AT2G25930.1	2e-76	680	695	| Symbols: ELF3, PYK20 | hydroxyproline-rich glycoprotein family protein | chr2:11059459-11063178 FORWARD LENGTH=695
EaVRN1a	comp13713_c0_seq1	602	VRN1	REDUCED VERNALIZATION RESPONSE 1	AT3G18990.1	2e-23	238	341	| Symbols: VRN1, REM39 | AP2/B3-like transcriptional factor family protein | chr3:6549077-6551568 REVERSE LENGTH=341
EaFLM/ EaAGL27	Hung_BK_HHPZ7ZB01_(single)_contig_37819b	697	FLM/ AGL27	FLOWERING LOCUS M/AGAMOUS-LIKE 27	AT1G77080.2	3e-30	283	192	| Symbols: MAF1, FLM, AGL27 | K-box region and MADS-box transcription factor family protein |chr1:28955679-28959845 FORWARD LENGTH=192
EaSVPa	Hung_BK_HHPZ7ZB01_(single)_contig_37819b	697	SVP	SHORT VEGETATIVE PHASE/AGAMOUS-LIKE 22	AT2G22540.1	1e-85	659	240	| Symbols: SVP, AGL22 | K-box region and MADS-box transcription factor family protein | chr2:9580417-9583603 FORWARD LENGTH=240
EaFLC /EaAGL25	Hung_BK_HHPZ7ZB01_(single)_contig_37819b	697	FLC /AGL25	FLOWERING LOCUS C/AGAMOUS-LIKE 25	AT5G10140.1	8e-33	301	196	| Symbols: FLC, FLF, AGL25 | K-box region and MADS-box transcription factor family protein | chr5:3173724-3179339 REVERSE LENGTH=196
EaMAF2	Hung_BK_HHPZ7ZB01_(single)_contig_37819b	697	MAF2	MADS AFFECTING FLOWERING 2	AT5G65050.1	3e-27	261	182	| Symbols: AGL31, MAF2 | AGAMOUS-like 31 | chr5:25982415-25986114 FORWARD LENGTH=182
EaMAF3	Hung_BK_HHPZ7ZB01_(single)_contig_37819b	697	MAF3	MADS AFFECTING FLOWERING 3	AT5G65060.1	5e-33	302	196	| Symbols: MAF3, FCL3, AGL70 | K-box region and MADS-box transcription factor family protein | chr5:25987527-25991065 FORWARD LENGTH=196
EaMAF4/EaAGL69	Hung_BK_HHPZ7ZB01_(single)_contig_37819b	697	MAF4/AGL69	MADS AFFECTING FLOWERING 4/AGAMOUS-LIKE 69	AT5G65070.1	3e-34	311	200	| Symbols: MAF4, FCL4, AGL69 | K-box region and MADS-box transcription factor family protein |chr5:25992310-25995930 FORWARD LENGTH=200
EaMAF5/EaAGL68	Hung_BK_HHPZ7ZB01_(single)_contig_37819b	697	MAF5/AGL68	MADS AFFECTING FLOWERING 5/AGAMOUS-LIKE 68	AT5G65080.1	1e-30	287	205	| Symbols: MAF5, AGL68 | K-box region and MADS-box transcription factor family protein | chr5:25997650-26002211 FORWARD LENGTH=205
EaELF7	Hung_BK_HHPZ7ZB01_(single)_contig_22296	903	ELF7	EARLY FLOWERING 7	AT1G79730.1	6e-94	750	589	| Symbols: ELF7 | hydroxyproline-rich glycoprotein family protein | chr1:30000743-30003969 REVERSE LENGTH=589
EaSWI	Hung_BK_HHPZ7ZB01_(single)_contig_30590	1179	SWI	SWITCH SUBUNIT 3	AT2G33610.1	3e-87	705	469	| Symbols: ATSWI3B, CHB2, SWI3B | switch subunit 3 |chr2:14229023-14231149 FORWARD LENGTH=469
EaSYD	Hung_BK_HHPZ7ZB01_(single)_contig_32194	1061	SYD	SPLAYED	AT2G28290.1	0	1576	3574	| Symbols: SYD, CHR3 | P-loop containing nucleoside triphosphate hydrolases superfamily protein | chr2:12056771-12072950 FORWARD LENGTH=3574
EaLDL1/EaSWP1	Hung_BK_HHPZ7ZB01_(single)_contig_189	2249	LDL1/SWP1	LYSINE-SPECIFIC HISTONE DEMETHYLASE LIKE 1	AT1G62830.1	0	1926	844	| Symbols: LDL1, SWP1, ATSWP1, ATLSD1, LSD1 | LSD1-like 1 |chr1:23264638-23267172 REVERSE LENGTH=844
EaBRMa	Hung_BK_HHPZ7ZB01_(single)_contig_5243	2975	BRM	BRAHMA	AT2G46020.1	0	2427	2192	| Symbols: CHR2, ATBRM, BRM, CHA2 | transcription regulatory protein SNF2, putative | chr2:18923304-18931769 FORWARD LENGTH=2192
EaEFS	Hung_BK_HHPZ7ZB01_(single)_contig_21710	6500	EFS	EARLY FLOWERING IN SHORT DAYS	AT1G77300.1	0	1857	1805	| Symbols: EFS, SDG8, CCR1, ASHH2, LAZ2 | histone methyltransferases(H3-K4 specific);histone methyltransferases(H3-K36 specific) |chr1:29040160-29048810 REVERSE LENGTH=1805
EaVIP3	Hung_BK_HHPZ7ZB01_(single)_contig_38046	1035	VIP3	VERNALIZATION INDEPENDENCE 3	AT4G29830.1	1e-139	1035	321	| Symbols: VIP3 | Transducin/WD40 repeat-like superfamily protein |chr4:14597728-14599157 FORWARD LENGTH=321
EaPIE1	Hung_BK_HHPZ7ZB01_(single)_contig_27518	5730	PIE1	PHOTOPERIOD-INDEPENDENT EARLY FLOWERING 1	AT3G12810.1	0	4836	2055	| Symbols: PIE1, SRCAP, chr13 | SNF2 domain-containing protein / helicase domain-containing protein | chr3:4065636-4073992 FORWARD LENGTH=2055
EaESD1/EaARP6	Hung_BK_HHPZ7ZB01_(single)_contig_30079	1569	ESD1/ARP6	EARLY IN SHORT DAYS 1/ACTIN-RELATED PROTEIN 6	AT3G33520.1	0	1431	421	| Symbols: ATARP6, ARP6, SUF3, ESD1 | actin-related protein 6 |chr3:14093791-14095476 REVERSE LENGTH=421
EaMEA	Hung_BK_HHPZ7ZB01_(single)_contig_2980b	3084	MEA	MEDEA	AT1G02580.1	1e-120	992	689	| Symbols: MEA, EMB173, FIS1, SDG5 | SET domain-containing protein |chr1:544796-548994 FORWARD LENGTH=689
EaATX2	Hung_BK_HHPZ7ZB01_(single)_contig_12623b	1055	ATX2	TRITHORAX-LIKE PROTEIN 2	AT1G05830.1	2e-96	798	1083	| Symbols: ATX2, SDG30 | trithorax-like protein 2 |chr1:1754452-1761225 FORWARD LENGTH=1083
EaUBC1	Hung_BK_HHPZ7ZB01_(single)_contig_25257b	944	UBC1	UBIQUITIN CARRIER PROTEIN 1	AT1G14400.1	1e-107	799	152	| Symbols: UBC1, ATUBC1 | ubiquitin carrier protein 1 |chr1:4927294-4928136 REVERSE LENGTH=152
EaVIP5	Hung_BK_HHPZ7ZB01_(single)_contig_35129	2745	VIP5	VERNALIZATION INDEPENDENCE 5	AT1G61040.1	0	1782	643	| Symbols: VIP5 | plus-3 domain-containing protein |chr1:22483817-22485748 FORWARD LENGTH=643
EaUBC2	Hung_BK_HHPZ7ZB01_(single)_contig_25257b	944	UBC2	UBIQUITIN CARRIER PROTEIN 2	AT2G02760.1	1e-108	805	152	| Symbols: ATUBC2, UBC2 | ubiquiting-conjugating enzyme 2 |chr2:774271-775149 FORWARD LENGTH=152
EaELF8	Hung_BK_HHPZ7ZB01_(single)_contig_27446	3702	ELF8	EARLY FLOWERING 8	AT2G06210.1	0	3630	1091	| Symbols: ELF8, VIP6 | binding | chr2:2429108-2436588 REVERSE LENGTH=1091
EaSVPa	comp22315_c0_seq2	1303	SVP	SHORT VEGETATIVE PHASE/AGAMOUS-LIKE 22	AT2G22540.1	1e-85	678	240	| Symbols: SVP, AGL22 | K-box region and MADS-box transcription factor family protein | chr2:9580417-9583603 FORWARD LENGTH=240
EaCLF	Hung_BK_HHPZ7ZB01_(single)_contig_2980b	3084	CLF	CURLY LEAF	AT2G23380.1	0	1902	902	| Symbols: CLF, ICU1, SDG1, SET1 | SET domain-containing protein |chr2:9955570-9960117 FORWARD LENGTH=902
EaATX1	Hung_BK_HHPZ7ZB01_(single)_contig_12623b	1055	ATX1	HOMOLOGUE OF TRITHORAX	AT2G31650.1	2e-91	762	1062	| Symbols: ATX1, SDG27 | homologue of trithorax |chr2:13455448-13462181 REVERSE LENGTH=1062
EaELF4	Hung_BK_HHPZ7ZB01_(single)_contig_20916	640	ELF4	EARLY FLOWERING 4	AT2G40080.1	1e-17	188	111	| Symbols: ELF4 | Protein of unknown function (DUF1313) |chr2:16734545-16734880 REVERSE LENGTH=111
EaBRMa	Hung_BK_HHPZ7ZB01_(single)_contig_37668	2141	BRM	BRAHMA	AT2G46020.1	0	2251	2192	| Symbols: CHR2, ATBRM, BRM, CHA2 | transcription regulatory protein SNF2, putative | chr2:18923304-18931769 FORWARD LENGTH=2192
EaBSH/EaCHE1	Hung_BK_HHPZ7ZB01_(single)_contig_28826	1053	BSH/CHE1	BUSHY GROWTH	AT3G17590.1	1e-113	856	240	| Symbols: BSH, CHE1 | transcription regulatory protein SNF5, putative (BSH) | chr3:6017313-6019591 REVERSE LENGTH=240
EaVRN1a	comp10035_c0_seq1	731	VRN1	REDUCED VERNALIZATION RESPONSE 1	AT3G18990.1	3e-22	232	341	| Symbols: VRN1, REM39 | AP2/B3-like transcriptional factor family protein | chr3:6549077-6551568 REVERSE LENGTH=341
EaFIE	Hung_BK_HHPZ7ZB01_(single)_contig_26985	1522	FIE	FERTILIZATION-INDEPENDENT ENDOSPERM	AT3G20740.1	0	1545	369	| Symbols: FIE, FIS3, FIE1 | Transducin/WD40 repeat-like superfamily protein | chr3:7249064-7252254 REVERSE LENGTH=369
EaVIL1	Hung_BK_HHPZ7ZB01_(single)_contig_22011	1108	VIL1	VIN3-LIKE 1	AT3G24440.1	4e-63	546	602	| Symbols: VRN5, VIL1 | Fibronectin type III domain-containing protein | chr3:8876207-8878171 REVERSE LENGTH=602
EaFRIa	Hung_BK_HHPZ7ZB01_(single)_contig_21746	2402	FRI	FRIGIDA	AT4G00650.1	6e-41	389	314	| Symbols: FRI, FLA | FRIGIDA-like protein | chr4:269026-270363 FORWARD LENGTH=314
EaFRIa	Hung_BK_HHPZ7ZB01_(single)_contig_8118	1983	FRI	FRIGIDA	AT4G00650.1	3e-42	394	314	| Symbols: FRI, FLA | FRIGIDA-like protein | chr4:269026-270363 FORWARD LENGTH=314
EaSWN/EaEZA1	Hung_BK_HHPZ7ZB01_(single)_contig_2980b	3084	SWN/EZA1	SWINGER	AT4G02020.1	0	2237	856	| Symbols: EZA1, SWN, SDG10 | SET domain-containing protein |chr4:886693-891743 FORWARD LENGTH=856
EaVRN2	Hung_BK_HHPZ7ZB01_(single)_contig_27161b	2595	VRN2	REDUCED VERNALIZATION RESPONSE 2	AT4G16845.1	3e-98	812	440	| Symbols: VRN2 | VEFS-Box of polycomb protein | chr4:9476708-9479725 FORWARD LENGTH=440
EaEMF1a	Hung_BK_HHPZ7ZB01_(single)_contig_17937	508	EMF1	EMBRYONIC FLOWER 1	AT5G11530.1	1e-12	160	1096	| Symbols: EMF1 | embryonic flower 1 (EMF1) | chr5:3697140-3700930 FORWARD LENGTH=1096
EaSWC6	Hung_BK_HHPZ7ZB01_(single)_contig_26364	784	SWC6	SERRATED LEAVES AND EARLY FLOWERING	AT5G37055.1	3e-75	586	171	| Symbols: ATSWC6, SEF | HIT-type Zinc finger family protein |chr5:14641634-14642387 REVERSE LENGTH=171
EaEMF2	Hung_BK_HHPZ7ZB01_(single)_contig_27161b	2595	EMF2	EMBRYONIC FLOWER 2	AT5G51230.1	0	1774	631	| Symbols: EMF2, VEF2, CYR1, AtEMF2 | VEFS-Box of polycomb protein | chr5:20824153-20829344 FORWARD LENGTH=631
EaVIN3	Hung_BK_HHPZ7ZB01_(single)_contig_20413	885	VIN3	VERNALIZATION INSENSITIVE 3	AT5G57380.1	6e-63	539	620	| Symbols: VIN3 | Fibronectin type III domain-containing protein |chr5:23246538-23249289 REVERSE LENGTH=620
EaMSI1	Hung_BK_HHPZ7ZB01_(single)_contig_27006	1771	MSI1	MULTICOPY SUPRESSOR OF IRA1	AT5G58230.1	0	2080	424	| Symbols: MSI1, MEE70, ATMSI1 | Transducin/WD40 repeat-like superfamily protein | chr5:23556112-23557994 FORWARD LENGTH=424
EaVIP4	Hung_BK_HHPZ7ZB01_(single)_contig_22822	1281	VIP4	VERNALIZATION INDEPENDENCE 4	AT5G61150.1	1e-125	976	625	| Symbols: VIP4 | leo1-like family protein | chr5:24603846-24607528 REVERSE LENGTH=625
EaUBC3	Hung_BK_HHPZ7ZB01_(single)_contig_25257b	944	UBC3	UBIQUITIN CARRIER PROTEIN 3	AT5G62540.1	1e-95	725	150	| Symbols: UBC3 | ubiquitin-conjugating enzyme 3 | chr5:25104679-25105465 FORWARD LENGTH=150
EaELF5	comp15165_c0_seq1	515	ELF5	EARLY FLOWERING 5	AT5G62640.1	9e-67	547	514	| Symbols: ELF5 | proline-rich family protein | chr5:25149584-25152351 REVERSE LENGTH=514
GA pathway
EaGNLa	Hung_BK_HHPZ7ZB01_(single)_contig_14566	1307	GNL	GNC-LIKE	AT4G26150.1	1e-39	372	352	| Symbols: CGA1, GATA22, GNL | cytokinin-responsive gata factor 1 |chr4:13253210-13254659 FORWARD LENGTH=352
EaGNC	Hung_BK_HHPZ7ZB01_(single)_contig_4496	1242	GNC	GATA, NITRATE-INDUCIBLE, CARBON METABOLISM-INVOLVED	AT5G56860.1	3e-36	348	398	| Symbols: GNC, GATA21 | GATA type zinc finger transcription factor family protein | chr5:22989630-22991351 REVERSE LENGTH=398
EaGNLa	Hung_BK_HHPZ7ZB01_(single)_contig_28613	1493	GNL	GNC-LIKE	AT4G26150.1	4e-40	378	352	| Symbols: CGA1, GATA22, GNL | cytokinin-responsive gata factor 1 |chr4:13253210-13254659 FORWARD LENGTH=352
EaJAZ10	Hung_BK_HHPZ7ZB01_(single)_contig_17495	547	JAZ10	JASMONATE-ZIM-DOMAIN PROTEIN 10	AT5G13220.1	1e-22	226	185	| Symbols: JAZ10, TIFY9, JAS1 | jasmonate-zim-domain protein 10 |chr5:4219001-4219996 FORWARD LENGTH=185
EaGAI	Hung_BK_HHPZ7ZB01_(single)_contig_5351b	2147	GAI	GIBBERELLIC ACID INSENSITIVE	AT1G14920.1	0	1378	533	| Symbols: GAI, RGA2 | GRAS family transcription factor family protein | chr1:5149414-5151015 FORWARD LENGTH=533
EaRGL1	Hung_BK_HHPZ7ZB01_(single)_contig_5351b	2147	RGL1	RGA-LIKE 1	AT1G66350.1	1e-161	1231	511	| Symbols: RGL1, RGL | RGA-like 1 | chr1:24748327-24749862 FORWARD LENGTH=511
EaRGA1	Hung_BK_HHPZ7ZB01_(single)_contig_5351b	2147	RGA1	REPRESSOR OF GA 1	AT2G01570.1	0	1536	587	| Symbols: RGA1, RGA | GRAS family transcription factor family protein | chr2:255581-257344 REVERSE LENGTH=587
EaRGL2	Hung_BK_HHPZ7ZB01_(single)_contig_5351b	2147	RGL2	RGA-LIKE 2	AT3G03450.1	0	1400	547	| Symbols: RGL2 | RGA-like 2 | chr3:819636-821279 REVERSE LENGTH=547
EaRGL3	Hung_BK_HHPZ7ZB01_(single)_contig_5351b	2147	RGL3	RGA-LIKE 3	AT5G17490.1	1e-160	1228	523	| Symbols: RGL3 | RGA-like protein 3 | chr5:5764316-5765887 REVERSE LENGTH=523
EaMYB101	comp20889_c0_seq1b	944	AtMYB101	MYB DOMAIN PROTEIN 101	AT2G32460.1	5e-67	562	490	| Symbols: MYB101, ATMYB101, ATM1 | myb domain protein 101 | chr2:13782419-13784363 REVERSE LENGTH=490
EaMYB65	comp20889_c0_seq1b	944	AtMYB65	MYB DOMAIN PROTEIN 65	AT3G11440.1	4e-85	689	553	| Symbols: ATMYB65, MYB65 | myb domain protein 65 |chr3:3603056-3604929 FORWARD LENGTH=553
EaMYB33	comp20889_c0_seq1b	944	AtMYB33	MYB DOMAIN PROTEIN 33	AT5G06100.1	1e-84	678	451	| Symbols: MYB33, ATMYB33 | myb domain protein 33 |chr5:1838555-1839997 FORWARD LENGTH=451
EaGID1	Hung_BK_HHPZ7ZB01_(single)_contig_18117	805	GID1	GA INSENSITIVE DWARF 1	AT3G05120.1	3e-96	742	345	| Symbols: ATGID1A, GID1A | alpha/beta-Hydrolases superfamily protein | chr3:1430682-1432287 FORWARD LENGTH=345
EaSPY	Hung_BK_HHPZ7ZB01_(single)_contig_5077	2699	SPY	SPINDLY	AT3G11540.1	0	3390	914	| Symbols: SPY | Tetratricopeptide repeat (TPR)-like superfamily protein | chr3:3632842-3637547 FORWARD LENGTH=914
EaJAZ5	Hung_BK_HHPZ7ZB01_(single)_contig_12426b	1312	JAZ5	JASMONATE-ZIM-DOMAIN PROTEIN 5	AT1G17380.1	2e-27	277	274	| Symbols: JAZ5, TIFY11A | jasmonate-zim-domain protein 5 |chr1:5955654-5957070 REVERSE LENGTH=274
EaJAZ6	Hung_BK_HHPZ7ZB01_(single)_contig_12426b	1312	JAZ6	JASMONATE-ZIM-DOMAIN PROTEIN 6	AT1G72450.1	3e-28	282	269	| Symbols: JAZ6, TIFY11B | jasmonate-zim-domain protein 6 |chr1:27274336-27276136 REVERSE LENGTH=269
EaJAZ1	Hung_BK_HHPZ7ZB01_(single)_contig_7894	1388	JAZ1	JASMONATE-ZIM-DOMAIN PROTEIN 1	AT1G19180.1	2e-39	364	253	| Symbols: JAZ1, TIFY10A | jasmonate-zim-domain protein 1 | chr1:6622312-6623271 FORWARD LENGTH=253
EaAGL67	comp36381_c0_seq1	458	AGL67	AGAMOUS-LIKE 67	AT1G77950.1	3e-22	224	252	| Symbols: AGL67 | AGAMOUS-like 67 | chr1:29307029-29309667 FORWARD LENGTH=252
EaPKLa	Hung_BK_HHPZ7ZB01_(single)_contig_5848	1804	PKL	PICKLE	AT2G25170.1	0	1871	1384	| Symbols: PKL, GYM, CHD3, CHR6, SSL2 | chromatin remodeling factor CHD3 (PICKLE) | chr2:10714411-10723763 FORWARD LENGTH=1384
EaPKLa	Hung_BK_HHPZ7ZB01_(single)_contig_2726	3027	PKL	PICKLE	AT2G25170.1	0	2367	1384	| Symbols: PKL, GYM, CHD3, CHR6, SSL2 | chromatin remodeling factor CHD3 (PICKLE) | chr2:10714411-10723763 FORWARD LENGTH=1384
EaGRAS family transcription factor	Hung_BK_HHPZ7ZB01_(single)_contig_24127	2697	GRAS family transcription factor		AT2G37650.1	0	1564	718	| Symbols: | GRAS family transcription factor |chr2:15792623-15794779 FORWARD LENGTH=718
EaFPF1	Hung_BK_HHPZ7ZB01_(single)_contig_25336	751	FPF1	FLOWERING PROMOTING FACTOR 1	AT5G24860.1	3e-43	366	110	| Symbols: FPF1, ATFPF1 | flowering promoting factor 1 | chr5:8541822-8542154 FORWARD LENGTH=110
GA biosynthesis genes
EaT1G14120	Hung_BK_HHPZ7ZB01_(single)_contig_5825	963	AT1G14120.1		AT1G14120.1	1e-23	246	312	| Symbols: | 2-oxoglutarate (2OG) and Fe(II)-dependent oxygenase superfamily protein | chr1:4833648-4834833 REVERSE LENGTH=312
EaAT1G14130.1	Hung_BK_HHPZ7ZB01_(single)_contig_29751b	1465	AT1G14130.1		AT1G14130.1	3e-20	226	308	| Symbols: | 2-oxoglutarate (2OG) and Fe(II)-dependent oxygenase superfamily protein | chr1:4836041-4837040 REVERSE LENGTH=308
EaAT4G21690.1	Hung_BK_HHPZ7ZB01_(single)_contig_29751b	1465	AT4G21690.1		AT4G21690.1	4e-40	377	349	| Symbols: ATGA3OX3, GA3OX3 | gibberellin 3-oxidase 3 | chr4:11527229-11529060 FORWARD LENGTH=349
EaKS1	Hung_BK_HHPZ7ZB01_(single)_contig_3561	1372	KS1	ENT-KAURENE SYNTHASE 1	AT1G79460.1	1e-105	852	785	| Symbols: GA2, KS, ATKS, ATKS1, KS1 | Terpenoid cyclases/Protein prenyltransferases superfamily protein |chr1:29890568-29894436 FORWARD LENGTH=785
EaAT3G19010.1	Hung_BK_HHPZ7ZB01_(single)_contig_40801	1035	AT3G19010.1		AT3G19010.1	1e-106	819	349	| Symbols: | 2-oxoglutarate (2OG) and Fe(II)-dependent oxygenase superfamily protein | chr3:6556306-6557862 REVERSE LENGTH=349
EaAT1G35190.1	Hung_BK_HHPZ7ZB01_(single)_contig_4687	1135	AT1G35190.1		AT1G35190.1	1e-169	1234	329	| Symbols: | 2-oxoglutarate (2OG) and Fe(II)-dependent oxygenase superfamily protein | chr1:12890544-12892632 FORWARD LENGTH=329
EaGA2ox2	comp53401_c0_seq1b	834	GA2ox2	GIBBERELLIN 2-OXIDASE 2	AT1G30040.1	1e-43	389	341	| Symbols: ATGA2OX2, GA2OX2 | gibberellin 2-oxidase |chr1:10537769-10539570 FORWARD LENGTH=341
EaGA2ox6	comp53401_c0_seq1b	834	GA2ox6	GIBBERELLIN 2-OXIDASE 6	AT1G02400.1	2e-53	455	329	| Symbols: ATGA2OX4, ATGA2OX6, DTA1, GA2OX6 | gibberellin 2-oxidase 6 | chr1:486964-489391 FORWARD LENGTH=329
EaAT4G23340.1	comp21862_c0_seq4	1225	AT4G23340.1		AT4G23340.1	3e-29	292	324	| Symbols: | 2-oxoglutarate (2OG) and Fe(II)-dependent oxygenase superfamily protein | chr4:12195719-12196793 REVERSE LENGTH=324
EaAT5G51310.1	comp56735_c0_seq1	299	AT5G51310.1		AT5G51310.1	6e-29	268	325	| Symbols: | 2-oxoglutarate (2OG) and Fe(II)-dependent oxygenase superfamily protein | chr5:20852854-20854718 REVERSE LENGTH=325
EaGA20ox1	comp50160_c0_seq1b	358	GA20ox1	GIBBERELLIN 20-OXIDASE 1	AT4G25420.1	1e-52	437	377	| Symbols: GA5, GA20OX1, AT2301, ATGA20OX1 | 2-oxoglutarate (2OG) and Fe(II)-dependent oxygenase superfamily protein |chr4:12990982-12992409 REVERSE LENGTH=377
EaGA20ox2	comp50160_c0_seq1b	358	GA20ox2	GIBBERELLIN 20-OXIDASE 2	AT5G51810.1	1e-54	450	378	| Symbols: GA20OX2, AT2353, ATGA20OX2 | gibberellin 20 oxidase 2 |chr5:21055389-21056746 REVERSE LENGTH=378
EaGA20ox3	comp50160_c0_seq1b	358	GA20ox3	GIBBERELLIN 20-OXIDASE 3	AT5G07200.1	1e-53	444	380	| Symbols: YAP169, GA20OX3, ATGA20OX3 | gibberellin 20-oxidase 3 | chr5:2243835-2245157 REVERSE LENGTH=380
EaGA20ox4	comp50160_c0_seq1b	358	GA20ox4	GIBBERELLIN 20-OXIDASE 4	AT1G60980.1	1e-48	410	376	| Symbols: ATGA20OX4, GA20OX4 | gibberellin 20-oxidase 4 |chr1:22452573-22454140 FORWARD LENGTH=376
EaGA20ox5	comp50160_c0_seq1b	358	GA20ox5	GIBBERELLIN 20-OXIDASE 5	AT1G44090.1	8e-50	418	385	| Symbols: ATGA20OX5, GA20OX5 | gibberellin 20-oxidase 5 | chr1:16760677-16762486 REVERSE LENGTH=385
EaKAO1	Hung_BK_HHPZ7ZB01_(single)_contig_21632b	1112	KAO1	ENT-KAURENOIC ACID OXYDASE 1	AT1G05160.1	1e-105	827	490	| Symbols: CYP88A3, ATKAO1, KAO1 | cytochrome P450, family 88,subfamily A, polypeptide 3 | chr1:1487640-1489828 REVERSE LENGTH=490
EaKAO2	Hung_BK_HHPZ7ZB01_(single)_contig_21632b	1112	KAO2	ENT-KAURENOIC ACID OXYDASE 2	AT2G32440.1	1e-103	815	489	| Symbols: KAO2, CYP88A4, ATKAO2 | ent-kaurenoic acid hydroxylase 2 |chr2:13775668-13777783 FORWARD LENGTH=489
EaAT1G80330.1	Hung_BK_HHPZ7ZB01_(single)_contig_38794b	1024	AT1G80330.1		AT1G80330.1	4e-39	363	355	| Symbols: ATGA3OX4, GA3OX4 | gibberellin 3-oxidase 4 |chr1:30198061-30199537 REVERSE LENGTH=355
EaCCR1	Hung_BK_HHPZ7ZB01_(single)_contig_8938b	1182	CCR1	CINNAMOYL COA REDUCTASE 1	AT1G15950.1	0	1345	344	| Symbols: CCR1, IRX4, ATCCR1 | cinnamoyl coa reductase 1 |chr1:5478855-5481915 FORWARD LENGTH=344
EaCCR2	Hung_BK_HHPZ7ZB01_(single)_contig_8938b	1182	CCR2	CINNAMOYL COA REDUCTASE 2	AT1G80820.1	1e-167	1225	332	| Symbols: CCR2, ATCCR2 | cinnamoyl coa reductase |chr1:30370646-30372460 FORWARD LENGTH=332
EaCPS	comp21679_c0_seq2	752	CPS	ENT-COPALYL DIPHOSPHATE SYNTHETASE 1	AT4G02780.1	1e-130	1006	802	| Symbols: GA1, ABC33, ATCPS1, CPS, CPS1 | Terpenoid cyclases/Protein prenyltransferases superfamily protein |chr4:1237881-1244766 REVERSE LENGTH=802
EaGA3	Hung_BK_HHPZ7ZB01_(single)_contig_3357	986	GA3	GA REQUIRING 3	AT5G25900.1	1e-127	968	509	| Symbols: GA3, CYP701A3, ATKO1 | GA requiring 3 |chr5:9036073-9038278 FORWARD LENGTH=509
EaGA3ox1	Hung_BK_HHPZ7ZB01_(single)_contig_38794b	1024	GA3ox1	GIBBERELLIN 3-OXIDASE 1	AT1G15550.1	7e-48	424	358	| Symbols: GA4, ATGA3OX1, GA3OX1 | gibberellin 3-oxidase 1 |chr1:5344569-5346078 REVERSE LENGTH=358
EaGA3ox2	Hung_BK_HHPZ7ZB01_(single)_contig_38794b	1024	GA3ox2	GIBBERELLIN 3-OXIDASE 2	AT1G80340.1	6e-48	424	347	| Symbols: GA4H, ATGA3OX2, GA3OX2 | gibberellin 3-oxidase 2 |chr1:30200695-30202163 REVERSE LENGTH=347
a: Genes matched two or more contigs. b: These contigs match two or more gene members because of high sequence similarities among the members of a gene family.
