# Supplementary material for: Gibberellin deficiency is responsible for shy-flowering nature of Epipremnum aureum
Source: Sci Rep. 2016 Jun 27;6:28598. doi: 10.1038/srep28598 (PMC4921968; doi:10.1038/srep28598)
Supplement: Supplementary Tables S8 [file srep28598-s5.xls]

## Sheet: Supplemenatary Table 8
Supplementary Table S8. Primer sequences for qRT-PCR, PCR and RT-PCR
Selected gene for qRT-PCR
Gene name	Forward (5'-3')	Reverse (5'-3')
EaAGL17	TTCCTGTCCCTGGTCTTCCA	CAGCAGCCACCAAAACCAA
EaAGL24	GAGATGGCTGCTCGGGTTT	ACCGGCAAGCTCTTCGAGTA
EAGL28	GATTTGCTGCCCCTTTCGT	GCAGCTAGAGAAAACACTTGAAACA
EaAP1	CGGAGGAAGCAACGGATTAC	CCTGCCGATTGATCTTGTTCTC
EaAT1G35190.1	ATCCGTCTCACTCCTCAAGCA	TTGGGCAAAAACCTCTTCCA
EaMYB65	CCCGCTGGCACCTTTTAA	ATGGGAAATAAATGGGCCAAA
EaBOP2	GCTGAAGGCCTGCCCATT	AGATACAGAGAGAATAGGATAAAAGGATGAG
EaCPS	CATACCTGGGAAGCCCGATT	TCCGGCGCTTCGAGAAG
EaEFS	CCCCTGTGGCAATCTTTGTT	TAATTGCAGGCCAAACCCTTT
EaFCA	CAAGGCCTGGAAGAGAACCA	AGTGATGTAGGCCCCAAAAGTG
EaFD	TTGGTCCGCCCTGTACGA	GATGTTACTGCGGAGCAAGTGT
EaFKF1	CACACTTGAGGCTGCTGCAT	GACCAGGCGATTTCCAACAG
EaFLK	GAGCCAACCCTCCCTTCATAC	CCAGGTACACCATGATGAGGTTT
EaFPF1	GACGTTGCGGTTCTTCACAA	CCACAAGCGGTCCTCCAT
EaFRI	GGGAAACAGCAGCAGGAGAA	GTTTCGCATCCTCGCCATT
EaFT	CTTCTTTAACGGACGCGGATT	TACGTGATTCTGTGTGACGACTTG
EaFVE	AGGAACAAGGATGCCAAATGC	CCAAGGATCAGACGAATTCCA
EaGA3	CACAGCCATTGGCAGATTCAT	ATGGAGCTTATGGGTGGTTAGC
EaGA3ox1	CGGTGGAGGACGCTCTTGTA	AATGGATCGCCGTCAAACC
EaGI	GCTTATGGCCTTCTCCCTTTG	TGGAGACGCAACTACAATTTCAG
EaGNC	CCAAGCTCCCCAAGGATTAAA	AGCTGATCGGCCACTTCTTC
EaGNL	CTGCCCCGCTCTTCTGTCT	ATAAGCTTGCCGACCATGGT
EaKS1	CATGGCATTTCGGCTGTTAA	ATGTCCCTCCAAAGAACTGAAGAA
EaLD	AGCCAGGCAGCTATTGAAGAAC	CTGACATTTGTGCTGGCAAAG
EaNST3	CATCCCGTATCACGTCCAAAT	CCAGGCTTCCGCTTTCATC
EaPI	CTGGCAGGCTTTGCTTCTCT	GCAGGCGGTGAGATAAAGAAA
EAPRMT5	TGAGGAGACAGGTCGCAAGTT	GCTTCTCCCAGCCCTCAAG
EaRGA1	GCGTCGTCAATCCCCTCATA	ATGTACGGAAGCGATGATTCG
EaSOC1	TCCTTTTCTTTCAGCGTTGCA	TGCATGAAATAGAGGGCCAGTT
EaSPL2	TTGCCAGCAGTGCAGTAGGT	TTTGCGACGACGTGCATTAT
EaSPL3	ATTGCCCTTCGTGGATGCTA	TTGGAGCTGGACAGTGATTGG
EaSPL5	TGAAAGCCAAAGGGTGATGAC	CAGCCCCACCTACAAGCATT
EaSPL9	TGACAGCAGACCATAGCGTGAT	CCAAGGGAAGCGCAGTTGT
EaSVP	GCACACTGCTGAGTTATGTTTCTTG	ACTGTTGAAGTGGCAGCCAAT
EaTOE1	GGACTCCCATCTACCCGTTCT	GATCCAGGAGCTCGCAGTACA
EaVRN1	TCTGGTTGTTCCCTCTTCATTTG	GCATCTTACCAGCCATTTTCCA
EaVRN2	TGGAAGAATGCCTGGGTTACC	CAAGTGGACCTGGGAGTTCTG
EaLFY PCR cloning, RT-PCR and qRT-PCR
Primer name	5'-3'
EaLFYF	GAC(A/G)AA(T/C)CA(G/A)GT(A/G)TT(T/C)(A/C)G(G/A)TA
EaLFYR	TG(A/G)CA(A/G/C)AGCTG(A/T/G)CG(A/G/C)AG(T/C)(T/C)T(A/T/G/C)GT
EaLFY qPCR F1	GACGAATCAGGTGTTCAGG
EaLFY qPCR R1	CGTTGGACGCCTCCTCG
EaLFY cDNA F3	ATACGCGAAGGAGGCAGG
EaLFY cDNA R3	GTGGGGACGTACCAGATG
